# Supplementary material for: Adipocyte lipolysis protects mice against Trypanosoma brucei infection
Source: Nat Microbiol. 2023 Oct 12;8(11):2020–32. doi: 10.1038/s41564-023-01496-7 (PMC10627827; doi:10.1038/s41564-023-01496-7)
Supplement: Supplementary file 3 — Statistical source data. [file 41564_2023_1496_MOESM3_ESM.xlsx]

## Sheet: Figure 1A
	Days post-infection
	0	6	10	16	30			Sidak's multiple comparisons test	Mean Diff,	95,00% CI of diff,	Significant?	Summary	Adjusted P Value	A-?
	256	358	144	118	74			0 vs. 6	2.182	-41,55 to 45,92	No	ns	0.9999	B	6
	304	294	106	148	88			0 vs. 10	116	72,27 to 159,7	Yes	****	<0,0001	C	10
	290	342	158	154	66			0 vs. 16	140.1	92,46 to 187,8	Yes	****	<0,0001	D	16
	326	210	218	166	46			0 vs. 30	219.9	160,0 to 279,7	Yes	****	<0,0001	E	30
	318	212	146	146
	302	272	176	192				Test details	Mean 1	Mean 2	Mean Diff,	SE of diff,	n1	n2	t	DF
	324	296	148	168				0 vs. 6	288.4	286.2	2.182	16.77	11	11	0.1301	40
	280	358	214	94				0 vs. 10	288.4	172.4	116	16.77	11	11	6.918	40
	254	254	148					0 vs. 16	288.4	148.3	140.1	18.27	11	8	7.668	40
	262	230	232					0 vs. 30	288.4	68.5	219.9	22.96	11	4	9.575	40
	256	322	206

## Sheet: Figure 1C
		Days post-infection						Sidak's multiple comparisons test	Mean Diff,	95,00% CI of diff,	Significant?	Summary	Adjusted P Value	A-?
		0	6	10	16	30		0 vs. 6	191.1	-7,421 to 389,6	No	ns	0.0632	B	6
		691.353	667.148	401.215	408.337	355.905		0 vs. 10	419.9	221,4 to 618,5	Yes	****	<0,0001	C	10
		987.656	606.405	258.395	467.32	361.938		0 vs. 16	514.5	298,2 to 730,8	Yes	****	<0,0001	D	16
		869.023	665.809	356.273	392.124	228.652		0 vs. 30	625.3	353,5 to 897,2	Yes	****	<0,0001	E	30
		918.933	508.218	371.735	328.183	390.196
		921.357	561.334	349.872	354.609			Test details	Mean 1	Mean 2	Mean Diff,	SE of diff,	n1	n2	t	DF
		1108.77	776.285	595.83	732.875			0 vs. 6	959.5	768.4	191.1	76.12	11	11	2.511	40
		915.992	962.119	796.472	619.197			0 vs. 10	959.5	539.6	419.9	76.12	11	11	5.517	40
		998.669	569.635	575.477	257.293			0 vs. 16	959.5	445	514.5	82.95	11	8	6.202	40
		930.292	1121.33	759.102				0 vs. 30	959.5	334.2	625.3	104.2	11	4	5.999	40
		1249.99	1118.39	723.773
		962.34	895.529	746.944

## Sheet: Figure 1D
	Days post-infection
	0	6	9	16
	0.937843	4.67779	3.24862	0.111488				Sidak's multiple comparisons test	Mean Diff,	95,00% CI of diff,	Significant?	Summary	Adjusted P Value	A-?
	1.07071	4.12421	1.72434	0.0531557				0 vs. 6	-1.129	-1,900 to -0,3576	Yes	**	0.0022	B	6
	0.991448	3.80893	1.18965	0.0875859				0 vs. 9	-0.8258	-1,631 to -0,02017	Yes	*	0.043	C	9
	0.940604	2.34403	0.856414	0.140473				0 vs. 16	0.8949	0,01131 to 1,779	Yes	*	0.0463	D	16
	1.0594	2.68085	1.59713	0.135903
	1.10412	1.7259	2.24673	0.115038				Test details	Mean 1	Mean 2	Mean Diff,	SE of diff,	n1	n2	t	DF
	0.576742	1.83372	1.26138	0.0966494				0 vs. 6	1	2.129	-1.129	0.3099	13	13	3.643	41
	1.22513	1.07062	2.10202	0.100228				0 vs. 9	1	1.826	-0.8258	0.3236	13	11	2.552	41
	1.09401	1.13333	1.59289					0 vs. 16	1	0.1051	0.8949	0.355	13	8	2.521	41
	0.763147	0.9823	1.72292
	1.25154	0.894987	2.54117
	1.09215	1.10247
	0.893162	1.29649

## Sheet: Figure 1E
	Days post-infection
	0	6	9	16
	0.758959	1.45235	1.97094	0.951422				Sidak's multiple comparisons test	Mean Diff,	95,00% CI of diff,	Significant?	Summary	Adjusted P Value	A-?
	0.644717	1.43994	1.56464	0.820266				0 vs. 6	-0.8076	-1,423 to -0,1920	Yes	**	0.0066	B	6
	1.59632	1.37814	1.18797	1.44724				0 vs. 9	-1.232	-1,874 to -0,5886	Yes	****	<0,0001	C	9
	1.27208	1.48888	1.06251	0.740683				0 vs. 16	-0.06348	-0,7687 to 0,6418	No	ns	0.9945	D	16
	0.727922	1.96921	1.44071	1.314
	0.857616	1.94678	3.27978	1.56989				Test details	Mean 1	Mean 2	Mean Diff,	SE of diff,	n1	n2	t	DF
	0.606184	1.84741	2.21459	0.699066				0 vs. 6	1	1.808	-0.8076	0.2473	13	13	3.266	41
	1.32964	1.87545	2.17589	0.965255				0 vs. 9	1	2.232	-1.232	0.2583	13	11	4.768	41
	1.20656	2.04635	1.84932					0 vs. 16	1	1.063	-0.06348	0.2833	13	8	0.2241	41
	0.988013	2.33539	2.76393
	0.896431	1.85181	5.03655
	1.0007	1.42716
	1.11485	2.44011
