# Supplementary material for: Adipocyte lipolysis protects mice against Trypanosoma brucei infection
Source: Nat Microbiol. 2023 Oct 12;8(11):2020–32. doi: 10.1038/s41564-023-01496-7 (PMC10627827; doi:10.1038/s41564-023-01496-7)
Supplement: Supplementary file 4 — Statistical source data. [file 41564_2023_1496_MOESM4_ESM.xlsx]

## Sheet: Figure 2A
	Days post-infection
	0	6	8	10	12	14	16				Sidak's multiple comparisons test	Mean Diff,	95,00% CI of diff,	Significant?	Summary	Adjusted P Value	A-?
	0.933997	1.31476	1.70666	1.82403	1.95743	0.723447	0.43711				0 vs. 6	-0.603	-1,149 to -0,05736	Yes	*	0.0236	B	6
	0.618917	2.07416	2.42969	1.38101	1.67425	1.52344	0.481513				0 vs. 8	-0.5167	-1,062 to 0,02887	No	ns	0.0717	C	8
	1.02801	1.88365	1.05169	0.914588	1.03044	0.817115	0.433394				0 vs. 10	-0.1823	-0,7279 to 0,3633	No	ns	0.9314	D	10
	1.13205	2.16708	1.06285	1.18559	1.23297	0.72328	0.432033				0 vs. 12	-0.4823	-1,028 to 0,06333	No	ns	0.1082	E	12
	1.18857	1.19751	1.06274	0.959763	1.04974	0.51307	0.162513				0 vs. 14	0.2097	-0,3359 to 0,7553	No	ns	0.8755	F	14
	1.34612	0.980634	1.78678	0.828952	1.94882	0.441436	0.610233				0 vs. 16	0.5739	0,02826 to 1,119	Yes	*	0.0347	G	16
	0.98869
	0.809175										Test details	Mean 1	Mean 2	Mean Diff,	SE of diff,	n1	n2	t	DF
	0.981841										0 vs. 6	1	1.603	-0.603	0.1969	10	6	3.063	39
	0.972633										0 vs. 8	1	1.517	-0.5167	0.1969	10	6	2.625	39
											0 vs. 10	1	1.182	-0.1823	0.1969	10	6	0.9261	39
											0 vs. 12	1	1.482	-0.4823	0.1969	10	6	2.45	39
											0 vs. 14	1	0.7903	0.2097	0.1969	10	6	1.065	39
											0 vs. 16	1	0.4261	0.5739	0.1969	10	6	2.915	39

## Sheet: Figure 2B
		Normalized Food intake
	Days post-infection	Non-infected Ad libitum															Infected Ad libitum																Two-way ANOVA	Ordinary
	1	0.854201	0.965498	0.65665	0.859766	2.13968	0.868114	0.962716	0.72621	0.862549	1.10462	1.04689	1.11914	0.872899	1.06901	0.892067	0.88759	0.690039	0.684474	0.389538	0.598219	0.639955	0.486923	0.534224	0.64552	0.681692	1.06458	1.07048	0.934827	1.03509	0.78148		Alpha	0.05
	2	1.12784	1.00799	0.915796	1.10633	1.07253	0.955747	0.885065	0.805163	1.19545	0.928089	0.960126	1.04932	1.02309	1.12627	0.841203	1.16472	1.02643	1.02643	0.276583	0.857406	1.2477	1.09711	0.823602	1.02336	1.22004	1.01084	0.764253	0.69255	1.01259	0.839454
	3	1.05903	1.00694	0.73206	1.03299	1.30498	1.08218	0.862269	0.775463	1.20949	0.934606	0.981489	0.886784	1.11709	1.04391	0.970728	0.975116	0.827546	0.954861	0.520833	0.87963	1.15741	1.05613	0.787037	0.908565	1.00694	1.07619	0.977185	1.4421	1.19673	0.856651		Source of Variation	% of total variation	P value	P value summary	Significant?
	4	0.954479	0.845815	0.82232	0.928047	1.17474	1.13069	1.00147	0.792952	1.21292	1.13656	1.09601	1.00996	1.06884	0.935236	0.889946	0.778267	1.03671	0.898678	0.748899	0.848752	1.12775	0.839941	0.71072	0.781204	0.933921	0.84692	0.792572	0.679348	1.03714	0.706522		Interaction	7.261	0.0087	**	Yes
	5	0.90188	0.960635	0.963572	0.934195	1.10164	1.11927	0.954759	0.904818	1.17509	0.984136	0.995316	1.33782	1.05094	0.913349	0.702576	0.611046	0.881316	1.03995	0.431845	0.972385	1.05758	0.511163	0.716804	1.22797	1.23972	0.690867	0.67623	0.717213	0.881148	0.649883		Row Factor	7.261	0.0087	**	Yes
	6	0.841032	0.952533	0.98439	1.05448	0.764575	1.19146	1.05129	1.00032	1.30615	0.853775	1.06882	1.06882	0.934366	1.04831	0.879672	0.637146	0.936604	0.500159	0.503345	0.732717	1.01943	0.646703	1.1596	1.01306	0.927047	0.51732	0.660893	0.519599	0.558341	0.578851		Column Factor	20.34	<0,0001	****	Yes
	7			1.0918	0.934426	0.668852	1.08197	1.23934	0.983607	0.996721	1.00328							0.698361	0.659016					0.42623	0.767213	0.642623
	8						0.881813	1.02572	0.933864	1.2523	0.906307							0.627679	0.587875					0.122474	0.630741	0.489896							ANOVA table	SS (Type III)	DF	MS	F (DFn, DFd)	P value
																																	Interaction	0.7713	7	0.1102	F (7, 187) = 2,795	P=0,0087
																																	Row Factor	0.7713	7	0.1102	F (7, 187) = 2,795	P=0,0087
																																	Column Factor	2.161	1	2.161	F (1, 187) = 54,81	P<0,0001
																																	Residual	7.373	187	0.03943
																																	Difference between column means
																																	Predicted (LS) mean of Non-infected Ad libitum	1
																																	Predicted (LS) mean of Infected Ad libitum	0.7731
																																	Difference between predicted means	0.2269
																																	SE of difference	0.03065
																																	95% CI of difference	0,1664 to 0,2874
																																	Data summary
																																	Number of columns (Column Factor)	2
																																	Number of rows (Row Factor)	8
																																	Number of values	203
																																	Sidak's multiple comparisons test	Predicted (LS) mean diff,	95,00% CI of diff,	Significant?	Summary	Adjusted P Value
																																	Non-infected Ad libitum - Infected Ad libitum
																																	Row 1	0.2584	0,05838 to 0,4583	Yes	**	0.0037
																																	Row 2	0.06113	-0,1388 to 0,2611	No	ns	0.9833
																																	Row 3	0.02514	-0,1748 to 0,2251	No	ns	>0,9999
																																	Row 4	0.1488	-0,05113 to 0,3488	No	ns	0.2874
																																	Row 5	0.1797	-0,02031 to 0,3796	No	ns	0.1074
																																	Row 6	0.2726	0,07264 to 0,4726	Yes	**	0.0018
																																	Row 7	0.3613	0,04910 to 0,6735	Yes	*	0.0132
																																	Row 8	0.5083	0,1619 to 0,8546	Yes	***	0.0006
																																	Test details	Predicted (LS) mean 1	Predicted (LS) mean 2	Predicted (LS) mean diff,	SE of diff,	N1	N2	t	DF
																																	Non-infected Ad libitum - Infected Ad libitum
																																	Row 1	1	0.7416	0.2584	0.0725	15	15	3.563	187
																																	Row 2	1	0.9389	0.06113	0.0725	15	15	0.8431	187
																																	Row 3	1	0.9749	0.02514	0.0725	15	15	0.3467	187
																																	Row 4	1	0.8512	0.1488	0.0725	15	15	2.053	187
																																	Row 5	1	0.8203	0.1797	0.0725	15	15	2.478	187
																																	Row 6	1	0.7274	0.2726	0.0725	15	15	3.76	187
																																	Row 7	1	0.6387	0.3613	0.1132	8	5	3.192	187
																																	Row 8	1	0.4917	0.5083	0.1256	5	5	4.047	187

## Sheet: Figure 2C
	Non-infected Ad libitum	D6 Ad libitum	Non-infected Pair-fed							Sidak's multiple comparisons test	Mean Diff,	95,00% CI of diff,	Significant?	Summary	Adjusted P Value
	1.19573	2.26961	2.909							Non-infected Ad libitum vs. D6 Ad libitum	-0.7874	-1,377 to -0,1979	Yes	**	0.0064	A-B
	0.76312	1.84874	0.290322							Non-infected Ad libitum vs. Non-infected Pair-fed	-0.2637	-0,8531 to 0,3257	No	ns	0.6015	A-C
	0.85964	1.53773	1.42593							D6 Ad libitum vs. Non-infected Pair-fed	0.5237	-0,05000 to 1,097	No	ns	0.0814	B-C
	1.1815	1.86948	1.24619
	0.933865	2.04855	0.976756							Test details	Mean 1	Mean 2	Mean Diff,	SE of diff,	n1	n2	t	DF
	0.665412	2.29628	1.54818							Non-infected Ad libitum vs. D6 Ad libitum	1	1.787	-0.7874	0.231	9	10	3.408	26
	1.35836	1.58283	1.32875							Non-infected Ad libitum vs. Non-infected Pair-fed	1	1.264	-0.2637	0.231	9	10	1.141	26
	0.476598	1.84367	0.843304							D6 Ad libitum vs. Non-infected Pair-fed	1.787	1.264	0.5237	0.2248	10	10	2.329	26
	1.56577	1.0371	1.31124
		1.53954	0.756999

## Sheet: Figure 2D
			Log10 parasitemia
		Days post-infection	WT								Rag2-/-								Two-way ANOVA	Ordinary
		3	5	5	5	5	5	5	5	5	5	5	5	5	5	5	5		Alpha	0.05
		4	6.65321	6.95424	6.95424	7.17609	6.65321	6.41913	6.35218	7.03643	7.17609	6.77815	6.95424	6.77815	7.30643	7.24613	7.13033
		5	7.51851	7.98227	8.05308	8.13033	7.79414	7.07918	7.78355	7.50853	8.35218	7.95424	8.05308	7.85733	8.35507	8.51753	8.34488		Source of Variation	% of total variation	P value	P value summary	Significant?
		6	7.90849	7.91645	7.74429	7.87506	6.91645	7.23679	7.65321	7.48785	8.05308	7.77815	8.42651	8.19033	8.57749	8.53403	8.45025		Interaction	18.62	<0,0001	****	Yes
		7	7.17609	7.47712	5	5	5	5	5	5	8.05308	7.87506	8.35218	7.94201	8.49101	8.46724	8.35936		Row Factor	41.28	<0,0001	****	Yes
		8	5	5	5	5	5	5	5	5	8.08279	7.86273	8.39794	7.97955	7.91249	8.01178	7.90849		Column Factor	30.89	<0,0001	****	Yes
		10	6.17609	5	5	5	5.87506	5.87506	6.35218	5	8.0569	7.91381	8.03342	7.91645	7.78888	7.93952	7.90445
		12	6.17609	5	5	5	6.95424	6.35218	5	5	7.87506	7.92169	7.88366	8.02119	8.16953	8.19312	8.17826		ANOVA table	SS (Type III)	DF	MS	F (DFn, DFd)	P value
																			Interaction	40.39	7	5.771	F (7, 104) = 30,84	P<0,0001
																			Row Factor	89.56	7	12.79	F (7, 104) = 68,38	P<0,0001
																			Column Factor	67.01	1	67.01	F (1, 104) = 358,1	P<0,0001
																			Residual	19.46	104	0.1871
																			Difference between column means
																			Predicted (LS) mean of WT	6.097
																			Predicted (LS) mean of Rag2-/-	7.595
																			Difference between predicted means	-1.498
																			SE of difference	0.07915
																			95% CI of difference	-1,655 to -1,341
																			Data summary
																			Number of columns (Column Factor)	2
																			Number of rows (Row Factor)	8
																			Number of values	120
																			Sidak's multiple comparisons test	Predicted (LS) mean diff,	95,00% CI of diff,	Significant?	Summary	Adjusted P Value
																			WT - Rag2-/-
																			Row 1	0	-0,6231 to 0,6231	No	ns	>0,9999
																			Row 2	-0.2779	-0,9010 to 0,3451	No	ns	0.859
																			Row 3	-0.4737	-1,097 to 0,1494	No	ns	0.2587
																			Row 4	-0.6948	-1,318 to -0,07170	Yes	*	0.0195
																			Row 5	-2.638	-3,261 to -2,015	Yes	****	<0,0001
																			Row 6	-3.022	-3,645 to -2,399	Yes	****	<0,0001
																			Row 7	-2.401	-3,024 to -1,778	Yes	****	<0,0001
																			Row 8	-2.474	-3,097 to -1,851	Yes	****	<0,0001
																			Test details	Predicted (LS) mean 1	Predicted (LS) mean 2	Predicted (LS) mean diff,	SE of diff,	N1	N2	t	DF
																			WT - Rag2-/-
																			Row 1	5	5	0	0.2239	8	7	0	104
																			Row 2	6.775	7.053	-0.2779	0.2239	8	7	1.242	104
																			Row 3	7.731	8.205	-0.4737	0.2239	8	7	2.116	104
																			Row 4	7.592	8.287	-0.6948	0.2239	8	7	3.104	104
																			Row 5	5.582	8.22	-2.638	0.2239	8	7	11.79	104
																			Row 6	5	8.022	-3.022	0.2239	8	7	13.5	104
																			Row 7	5.535	7.936	-2.401	0.2239	8	7	10.73	104
																			Row 8	5.56	8.035	-2.474	0.2239	8	7	11.05	104

## Sheet: Figure 2E
		Days post-infection	WT						Rag2-/-								Two-way ANOVA	Ordinary
		0	100	100	100	100	100	100	100	100	100	100	100	100	100		Alpha	0.05
		6	71.5744	51.3946	71.5883	81.4387	85.2344	88.1601	92.3977	96.9781	91.4935	102.759	90.7491	105.178	85.1621
		9	49.9559	50.0825	41.4467	57.245	56.5919	59.7152	89.3121	83.6997	88.5072	86.9845	112.362	117.697	116.637		Source of Variation	% of total variation	P value	P value summary	Significant?
		12	61.8535	67.4677	41.1311	68.3096	75.0235	63.4514	84.2716	81.2116	69.074	81.5984	70.344	112.296	103.27		Interaction	17.8	<0,0001	****	Yes
																	Row Factor	26.68	<0,0001	****	Yes
																	Column Factor	32.67	<0,0001	****	Yes
																	ANOVA table	SS (Type III)	DF	MS	F (DFn, DFd)	P value
																	Interaction	3565	3	1188	F (3, 44) = 10,28	P<0,0001
																	Row Factor	5344	3	1781	F (3, 44) = 15,41	P<0,0001
																	Column Factor	6543	1	6543	F (1, 44) = 56,59	P<0,0001
																	Residual	5087	44	115.6
																	Difference between column means
																	Predicted (LS) mean of WT	72.57
																	Predicted (LS) mean of Rag2-/-	95.07
																	Difference between predicted means	-22.5
																	SE of difference	2.991
																	95% CI of difference	-28,53 to -16,47
																	Data summary
																	Number of columns (Column Factor)	2
																	Number of rows (Row Factor)	4
																	Number of values	52
																	Sidak's multiple comparisons test	Predicted (LS) mean diff,	95,00% CI of diff,	Significant?	Summary	Adjusted P Value
																	WT - Rag2-/-
																	Row 1	0	-15,54 to 15,54	No	ns	>0,9999
																	Row 2	-20.06	-35,60 to -4,526	Yes	**	0.0066
																	Row 3	-46.81	-62,34 to -31,27	Yes	****	<0,0001
																	Row 4	-23.14	-38,67 to -7,601	Yes	**	0.0014
																	Test details	Predicted (LS) mean 1	Predicted (LS) mean 2	Predicted (LS) mean diff,	SE of diff,	N1	N2	t	DF
																	WT - Rag2-/-
																	Row 1	100	100	0	5.982	6	7	0	44
																	Row 2	74.9	94.96	-20.06	5.982	6	7	3.353	44
																	Row 3	52.51	99.31	-46.81	5.982	6	7	7.825	44
																	Row 4	62.87	86.01	-23.14	5.982	6	7	3.868	44

## Sheet: Figure 2F
		Day 0	Day 6			Sidak's multiple comparisons test	Mean Diff,	95,00% CI of diff,	Significant?	Summary	Adjusted P Value
		WT	WT	Rag2-/-		WT D0 vs. WT D6	-2.25	-3,287 to -1,213	Yes	****	<0,0001	A-B
		0.370125	1.2501	1.13133		WT D0 vs. Rag2-/- D6	-0.6706	-1,764 to 0,4228	No	ns	0.3429	A-C
		0.934157	1.33126	1.28467		WT D6 vs. Rag2-/- D6	1.58	0,4862 to 2,673	Yes	**	0.003	B-C
		0.953474	2.8251	0.666076
		1.51402	2.6441	1.62432		Test details	Mean 1	Mean 2	Mean Diff,	SE of diff,	n1	n2	t	DF
		1.67675	3.21602	2.40544		WT D0 vs. WT D6	1	3.25	-2.25	0.4085	11	11	5.508	28
		0.551475	1.85728	1.8744		WT D0 vs. Rag2-/- D6	1	1.671	-0.6706	0.4306	11	9	1.557	28
		0.825567	4.96745	1.85701		WT D6 vs. Rag2-/- D6	3.25	1.671	1.58	0.4306	11	9	3.668	28
		1.72469	3.81346	1.73154
		0.804354	5.35319	2.46057
		0.821006	5.01337
		0.824386	3.48054
