# Supplementary material for: Adipocyte lipolysis protects mice against Trypanosoma brucei infection
Source: Nat Microbiol. 2023 Oct 12;8(11):2020–32. doi: 10.1038/s41564-023-01496-7 (PMC10627827; doi:10.1038/s41564-023-01496-7)
Supplement: Supplementary file 5 — Statistical source data. [file 41564_2023_1496_MOESM5_ESM.xlsx]

## Sheet: Figure 3A
	Day 0	Day 0	Day 6	Day 6
	Atglfl/fl	AdipoqCre/+ Atglfl/fl	Atglfl/fl	AdipoqCre/+ Atglfl/fl			Sidak's multiple comparisons test	Mean Diff,	95,00% CI of diff,	Significant?	Summary	Adjusted P Value
	1.1419	1.46319	6.84739	0.39759			Atglfl/fl D0 vs. AdipoqCre/+ Atglfl/fl D0	-0.1047	-1,901 to 1,691	No	ns	>0,9999	A-B
	0.858099	1.3079	6.05489	0.804551			Atglfl/fl D0vs. Atglfl/fl D6	-2.601	-4,397 to -0,8046	Yes	**	0.0019	A-C
	0.962068	0.852715	3.23025	1.83266			Atglfl/fl D0 vs. AdipoqCre/+ Atglfl/fl D6	-0.03958	-1,717 to 1,637	No	ns	>0,9999	A-D
	1.03793	0.731649	1.45515	0.7751			AdipoqCre/+ Atglfl/fl D0 vs. Atglfl/fl D6	-2.496	-3,962 to -1,029	Yes	***	0.0003	B-C
		1.00189	4.33869	0.52075			AdipoqCre/+ Atglfl/fl D0 vs. AdipoqCre/+ Atglfl/fl D6	0.06515	-1,253 to 1,383	No	ns	>0,9999	B-D
		1.28481	3.37215	0.941916			Atglfl/fl D6 vs. AdipoqCre/+ Atglfl/fl D6	2.561	1,243 to 3,879	Yes	****	<0,0001	C-D
		1.21304	2.10583	1.24994
		0.982682	1.40078	0.872801			Test details	Mean 1	Mean 2	Mean Diff,	SE of diff,	n1	n2	t	DF
				1.1054			Atglfl/fl D0 vs. AdipoqCre/+ Atglfl/fl D0	1	1.105	-0.1047	0.6362	4	8	0.1646	29
				1.1302			Atglfl/fl D0vs. Atglfl/fl D6	1	3.601	-2.601	0.6362	4	8	4.087	29
				1.31579			Atglfl/fl D0 vs. AdipoqCre/+ Atglfl/fl D6	1	1.04	-0.03958	0.5941	4	13	0.06663	29
				1.52797			AdipoqCre/+ Atglfl/fl D0 vs. Atglfl/fl D6	1.105	3.601	-2.496	0.5195	8	8	4.804	29
				1.03992			AdipoqCre/+ Atglfl/fl D0 vs. AdipoqCre/+ Atglfl/fl D6	1.105	1.04	0.06515	0.4669	8	13	0.1395	29
							Atglfl/fl D6 vs. AdipoqCre/+ Atglfl/fl D6	3.601	1.04	2.561	0.4669	8	13	5.485	29

## Sheet: Figure 3C
	Days post-infection	Atglfl/fl						AdipoqCre/+-Atglfl/fl						Two-way ANOVA	Ordinary
	0	1019.62	868.993	818.366				828.628	1009.57	954.527				Alpha	0.05
	10	643.067	775.854	613.759	1096.18	565.114	562.097	810.848	929.881	978.436	1038.25
	20	404.997	514.549	1197.71	584.556	485.471	417.298	824.295	965.123	807.151	1088.18			Source of Variation	% of total variation	P value	P value summary	Significant?
	30	257.077	347.433	189.952	197.583	182.983		986.458	956.457	1219.45	809.408	785.279		Interaction	17.45	0.0049	**	Yes
														Row Factor	15.4	0.0086	**	Yes
														Column Factor	29.27	<0,0001	****	Yes
														ANOVA table	SS (Type III)	DF	MS	F (DFn, DFd)	P value
														Interaction	526611	3	175537	F (3, 28) = 5,350	P=0,0049
														Row Factor	464839	3	154946	F (3, 28) = 4,722	P=0,0086
														Column Factor	883220	1	883220	F (1, 28) = 26,92	P<0,0001
														Residual	918765	28	32813
														Difference between column means
														Predicted (LS) mean of Atglfl/fl	611.9
														Predicted (LS) mean of AdipoqCre/+-Atglfl/fl	935.7
														Difference between predicted means	-323.9
														SE of difference	62.42
														95% CI of difference	-451,7 to -196,0
														Data summary
														Number of columns (Column Factor)	2
														Number of rows (Row Factor)	4
														Number of values	36
														Sidak's multiple comparisons test	Predicted (LS) mean diff,	95,00% CI of diff,	Significant?	Summary	Adjusted P Value
														Atglfl/fl - AdipoqCre/+-Atglfl/fl
														Row 1	-28.58	-422,2 to 365,0	No	ns	0.9995
														Row 2	-230	-541,2 to 81,18	No	ns	0.2164
														Row 3	-320.4	-631,6 to -9,237	Yes	*	0.0416
														Row 4	-716.4	-1021 to -411,5	Yes	****	<0,0001
														Test details	Predicted (LS) mean 1	Predicted (LS) mean 2	Predicted (LS) mean diff,	SE of diff,	N1	N2	t	DF
														Atglfl/fl - AdipoqCre/+-Atglfl/fl
														Row 1	902.3	930.9	-28.58	147.9	3	3	0.1933	28
														Row 2	709.3	939.4	-230	116.9	6	4	1.967	28
														Row 3	600.8	921.2	-320.4	116.9	6	4	2.74	28
														Row 4	235	951.4	-716.4	114.6	5	5	6.253	28

## Sheet: Figure 3D
	Days post-infection	Atglfl/fl						AdipoqCre/+-Atglfl/fl								Two-way ANOVA	Ordinary
	0	326	442	400				356	386	390						Alpha	0.05
	10	178	96	70	162	152	124	138	244	322	320
	20	166	154	156	200	186	130	260	254	288	318					Source of Variation	% of total variation	P value	P value summary	Significant?
	30	42	40	100	60	72		260	340	500	400	380				Interaction	19.63	<0,0001	****	Yes
																Row Factor	26.94	<0,0001	****	Yes
																Column Factor	27.46	<0,0001	****	Yes
																ANOVA table	SS (Type III)	DF	MS	F (DFn, DFd)	P value
																Interaction	110315	3	36772	F (3, 28) = 13,28	P<0,0001
																Row Factor	151410	3	50470	F (3, 28) = 18,23	P<0,0001
																Column Factor	154347	1	154347	F (1, 28) = 55,74	P<0,0001
																Residual	77539	28	2769
																Difference between column means
																Predicted (LS) mean of Atglfl/fl	187
																Predicted (LS) mean of AdipoqCre/+-Atglfl/fl	322.3
																Difference between predicted means	-135.4
																SE of difference	18.13
																95% CI of difference	-172,5 to -98,24
																Data summary
																Number of columns (Column Factor)	2
																Number of rows (Row Factor)	4
																Number of values	36
																Sidak's multiple comparisons test	Predicted (LS) mean diff,	95,00% CI of diff,	Significant?	Summary	Adjusted P Value
																Atglfl/fl - AdipoqCre/+-Atglfl/fl
																Row 1	12	-102,4 to 126,4	No	ns	0.9977
																Row 2	-125.7	-216,1 to -35,26	Yes	**	0.0037
																Row 3	-114.7	-205,1 to -24,26	Yes	**	0.0087
																Row 4	-313.2	-401,8 to -224,6	Yes	****	<0,0001
																Test details	Predicted (LS) mean 1	Predicted (LS) mean 2	Predicted (LS) mean diff,	SE of diff,	N1	N2	t	DF
																Atglfl/fl - AdipoqCre/+-Atglfl/fl
																Row 1	389.3	377.3	12	42.97	3	3	0.2793	28
																Row 2	130.3	256	-125.7	33.97	6	4	3.7	28
																Row 3	165.3	280	-114.7	33.97	6	4	3.376	28
																Row 4	62.8	376	-313.2	33.28	5	5	9.41	28

## Sheet: Figure 3E
	Days post-infection	Atglfl/fl																																		Mixed-effects model (REML)	Matching: Stacked
	0	100	100	100	100	100	100	100	100	100	100	100	100	100	100	100	100	100	100	100	100	100	100	100	100	100	100	100	100	100	100	100	100			Assume sphericity?	No
	3	99.8831	99.5575	105.159	98.2005	99.7567	101.438	98.8969	103.628	97.3811	102.153	108.645	108.546	99.5069	102.48	104.773	107.272	100.234	100.545	99.9181	100.938	101.531	97.5947	96.8198	101.628	97.6323	98.8469	98.8932	95.0323	99.3806	99.4878	101.887	103.095			Alpha	0.05
	6	99.3765	99.1703	98.0726	99.126	95.3771	96.6757	96.7331	100.895	94.1176	99.1031	108.061	107.512	96.3182	101.89	101.684	103.503	94.3325	96.6066	93.3661	97.7399	92.8146	94.0396	95.6399	100.987	98.5777	92.2556	94.8867	92.8339	95.1607	96.2175	100.683	102.612
	8	101.949	93.4734	97.5057	92.8535	91.7275	96.451	96.7331	98.3101	95.1652	95.5157	105.14	99.4012	97.9619	103.15	98.2033	102.972	88.0562	90.0712	91.5233	92.8785	90.7313	91.1603	87.9742	91.7959	95.2922	86.7778	91.9531	88.6774	88.3082	92.3956	92.4528	90.5547			Fixed effects (type III)	P value	P value summary	Statistically significant (P < 0,05)?	F (DFn, DFd)	Geisser-Greenhouse's epsilon
	10	100.195	104.425	108.277	102.314	101.898	97.9335	99.703	98.9066	95.0846	100.224	112.442	105.008	98.2249	105.709	112.072	110.297	96.0187	99.7067	93.3661	99.7868	96.8112								92.9152	95.7447	98.876	96.0611			Time	<0,0001	****	Yes	F (3,192, 167,7) = 19,52	0.2902
	12	99.1037	107.522	112.245	108.997	106.083	97.4843	103.734	106.163	102.498	116.592	119.392	117.583	105.194	112.323	110.724	112.155	98.3607	101.801	95.6184	103.625	99.4898								93.6895	99.6848	97.9526	101.487			Genotype	0.0684	ns	No	F (1, 57) = 3,451
	14	97.6228	106.416	111.962	105.398	101.508	93.3064	107.128	103.529	100.161	92.4664	118.925	111.595	101.085	117.835	105.783	108.811	97.8923	98.0729	95.4136	101.578	97.4065	97.1813	96.3529	98.8006	102.081	95.0157	97.8188	98.2833							Time x Genotype	0.0222	*	Yes	F (11, 578) = 2,051
	17	97.4279	107.467	110.544	111.362	100.341	101.527	110.734	102.535	95.5681	96.4126	113.902	113.772	106.509	110.236	103.874	111.996	99.2037	103.896	102.375	104.691	96.301	104.542	95.7017	97.5218	104.136	102.004	100.815	100.008	95.6252	95.4295	98.4745	102.934
	19	101.325	105.088	105.556	108.74	96.837	98.832	106.322	105.02	88.3965	91.9283	117.874	115.406	99.1124	109.449	102.583	111.093	95.7845	99.2878	106.47	103.156	96.0884	101.879	99.8341	101.549	100.934	105.928	103.888	103.815	92.6442	92.2774	100.442	101.166			Random effects	SD	Variance
	24	97.6228	96.958	97.0521	103.445	94.8905	95.7772	101.824	96.4215	81.95	81.0762	112.734	109.69	99.1124	94.4882	98.2594	112.633	93.6768	99.2878	105.242	98.209	96.5986	105.622	98.5106	99.1719	95.2864	100.994	100.465	103.507	96.206	89.8345	94.7411	96.8649			Subject	3.974	15.8
	27	97.8176	101.106	90.703	103.342	97.3236	94.9236	95.4603	99.4036	82.9976	82.3318	115.654	113.228	100.789	93.3858	106.12	115.711	94.9883		104.504	97.2281	95.9609	105.622	98.5106	99.1719	95.2864	100.994	100.465	103.507	93.4959	87.6281	100.361	96.8649			Residual	4.467	19.96
	30	98.9868	102.323	91.3832	108.38	99.5134	97.035	93.8905	97.0179	81.5471		108.762	103.43	97.8632	91.8504	106.682	113.217	88.2436		101.884	94.3284	95.2381	98.927	100.531	88.7963		99.8723	94.4513	100.515	91.3666	84.3184		91.2379
																																				Was the matching effective?
																																				Chi-square, df	251,0, 1
																																				P value	<0,0001
	Days post-infection	AdipoqCre/+-Atglfl/fl																																		P value summary	****
	0	100	100	100	100	100	100	100	100	100	100	100	100	100	100	100	100	100	100	100	100	100	100	100	100	100	100	100								Is there significant matching (P < 0.05)?	Yes
	3	98.6909	98.866	106.121	105.333	101.399	100.674	93.969	105.894	97.5926	102.098	105.418	101.538	101.474	99.4678	98.8532	100.544	100.452	103.046	102.241	99.4324	98.2707	94.9009	99.7188	100.38	96.9918	100.294	101.456
	6	95.4909	96.7698	99.8707	98.4314	96.7078	99.2366	94.1907	96.9582	100	98.6014	107.314	101.416	99.8157	98.2262	98.6239	98.0949	98.9318	100.111	100.415	92.886	92.7284	91.9114	97.7998	100.394	95.875	98.6407	100.25								Difference between column means
	8	92.2909	99.1409	103.448	94.6667	97.6132	100	92.7716	92.7757	94.3333	97.9021	107.404	96.5601	93.0704	100.31	93.3486	89.4246	99.9589	94.2793	104.564	84.5611	89.4085	86.202	93.6976	90.6618	87.7311	94.1587	94.9667								Predicted mean of Atglfl/fl	99.98
	10	94.6909	97.5945	108.19	95.2941	97.037	99.8653	91.6186	95.057	96.6667	98.8461	111.648	101.862	95.8349	99.5122	95.4587	90.591	103.246	95.6538	101.535							86.2234	91.7637								Predicted mean of AdipoqCre/+-Atglfl/fl	97.94
	12	97.4545	103.093	109.698	98.0392	94.6502	107.768	101.02	97.3384	95.5556	104.895	119.639	108.256	105.418	101.552	97.7523	97.2006	105.793	100.297	103.734							90.3747	95.3827								Difference between predicted means	2.039
	14	91.8182	102.096	108.319	91.098	95.6379	99.6857	100.222	95.9316	92.2222	104.371	118.284	107.649	104.792	101.375	101.56	97.2006	105.875	97.3997	104.232	96.3047	94.9018	91.1671	97.8737	93.6487	92.5125										SE of difference	1.098
	17	90.9091	109.966	108.448	98.0392	98.7654	101.661	99.0687	96.578	92.5926	94.4056	115.666	106.839	101.364	102.882	110.642	97.2006	108.176	97.3254	105.394	94.8178	99.46	95.6898	100.963	96.2944		93.7913	98.5857								95% CI of difference	-0,1588 to 4,237
	19	89.0909	106.529	105.905	92.9412	94.9794	99.6857	98.0931	95.4753	85.1852	91.958	111.828	106.151	100.627	100	106.101	94.79	108.874	93.7593	108.174	96.8818	105.737	98.7923	105.453	101.2		92.0279	99.5424
	24	81.7818	102.749	100.647	94.7451	88.107	91.8276	81.3747	91.749	78.4815	88.8811	94.0406	105.221	92.1489	98.8027	103.211	90.2799	109.45		105.187	100.417	102.997	101.504	103.864	98.2096		92.9464	100.25								Data summary
	27	81.8182		102.888	101.177	88.0658	96.5424	79.8226	93.9163	75.2963	85.6643	92.2799	106.03	90.6745	106.652	104.358	88.1804	108.998		104.896	100.417	102.997	101.504	103.864	98.2096		91.1095	97.7537								Number of columns (Genotype)	2
	30	81.8182		95.2586	95.6863	83.0041	90.8846	74.9446	87.4525		73.4266	85.3273	103.197	95.4663	105.543	100.229	85.4199	102.712		104.149	99.8208	98.3247	87.0339	96.2679	91.948			95.6739								Number of rows (Time)	12
																																				Number of subjects (Subject)	59
																																				Number of missing values	49
																																				Sidak's multiple comparisons test	Mean Diff,	95,00% CI of diff,	Significant?	Summary	Adjusted P Value
																																				Atglfl/fl - AdipoqCre/+-Atglfl/fl
																																				Row 1	0
																																				Row 2	0.4008	-2,028 to 2,829	No	ns	>0,9999
																																				Row 3	-0.1252	-2,891 to 2,640	No	ns	>0,9999
																																				Row 4	-0.7244	-4,769 to 3,320	No	ns	>0,9999
																																				Row 5	3.347	-1,714 to 8,408	No	ns	0.474
																																				Row 6	3.518	-2,551 to 9,586	No	ns	0.6668
																																				Row 7	2.675	-2,856 to 8,206	No	ns	0.8654
																																				Row 8	2.461	-2,302 to 7,225	No	ns	0.8079
																																				Row 9	2.54	-2,703 to 7,783	No	ns	0.8651
																																				Row 10	2.425	-3,676 to 8,525	No	ns	0.9619
																																				Row 11	2.904	-4,167 to 9,976	No	ns	0.9513
																																				Row 12	4.764	-2,497 to 12,02	No	ns	0.4836
																																				Test details	Mean 1	Mean 2	Mean Diff,	SE of diff,	N1	N2	t	DF
																																				Atglfl/fl - AdipoqCre/+-Atglfl/fl
																																				Row 1	100	100	0	0	32	27
																																				Row 2	101	100.6	0.4008	0.8154	32	27	0.4915	56.48
																																				Row 3	98.01	98.14	-0.1252	0.9287	32	27	0.1348	56.7
																																				Row 4	94.28	95.01	-0.7244	1.354	32	27	0.5352	52.39
																																				Row 5	100.9	97.53	3.347	1.674	25	21	1.999	41.9
																																				Row 6	105.2	101.7	3.518	2.012	25	21	1.748	43.58
																																				Row 7	102.1	99.45	2.675	1.848	28	25	1.447	50.77
																																				Row 8	103.1	100.6	2.461	1.593	32	26	1.545	51.51
																																				Row 9	102.1	99.61	2.54	1.755	32	26	1.447	52.72
																																				Row 10	98.38	95.95	2.425	2.03	32	25	1.194	46.76
																																				Row 11	98.87	95.96	2.904	2.348	31	24	1.237	44.77
																																				Row 12	97.2	92.44	4.764	2.395	28	22	1.989	39.73

## Sheet: Figure 3F
	Days post-infection	Atglfl/fl
	0	100	100	100	100	100	100	100	100	100	100	100	100	100	100	100	100	100	100	100	100	100	100	100	100	100	100	100	100	100	100	100	100			Mixed-effects model (REML)	Matching: Stacked
	3	102.906	102.533	105.198	103.94	99.7757	103.358	100.508	102.135	100.285	101.821	106.963	106.641	101.769	101.25	105.132	106.964	100.8	99.63	102.47	102.25	99.89	97.5947	96.8198	101.628	97.6323	98.8469	98.8932	95.0323	98.9851	100.84	101.967	104.15			Assume sphericity?	No
	6	102.756	100.364	101.764	104.079	97.6569	99.0921	100.219	101.769	100.12	101.61	110.554	109.771	103.143	104.606	105.709	106.123	96.7	99.38	97.84	101.86	96.66	94.0396	95.6399	100.987	98.5777	92.2556	94.8867	92.8339	97.5336	99.3707	101.138	105.818			Alpha	0.05
	8	103.074	99.4982	101.647	101.501	98.309	99.487	102.758	106.347	103.615	101.894	109.775	102.758	105.174	105.789	106.794	105.297						91.1603	87.9742	91.7959	95.2922	86.7778	91.9531	88.6774	90.6642	92.9273	93.9706	97.1151
	10	101.72	107.167	108.173	109.119	105.936	101.254	109.794	103.146	106.314	107.713	111.072	106.882	107.623	106.763	109.817	113.02	90.91	94.72	96.04	93.28	92.66								93.6742	95.6031	99.0888	99.403			Fixed effects (type III)	P value	P value summary	Statistically significant (P < 0,05)?	F (DFn, DFd)	Geisser-Greenhouse's epsilon
	12	101.719	109.896	108.061	111.073	107.874	100.933	111.068	108.204	111.431	106.302	118.167	114.656	109.853	110.898	112.889	115.084	98.17	100.62	98.52	98.91	100.18														Row Factor	<0,0001	****	Yes	F (3,207, 166,5) = 13,20	0.2915
	14	101.298	111.459	112.014	113.044	103.922	94.258	112.427	108.694	110.921	101.562	120.499	113.6	111.983	112.8	113.122	112.164	102.18	104.18	101.43	101.49	103.63	97.1813	96.3529	98.8006	102.081	95.0157	97.8188	98.2833	97.8748	99.9489	100.066	104.575			Column Factor	0.0545	ns	No	F (1, 57) = 3,856
	17	101.356	110.356	113.039	115.15	106.198	98.1199	110.625	107.104	106.84	106.345	114.62	111.673	112.416	106.716	109.026	116.226	100.39	102.46	100.23	99.88	100.08	104.542	95.7017	97.5218	104.136	102.004	100.815	100.008	99.3135	97.3494	101.196	106.205			Row Factor x Column Factor	0.2544	ns	No	F (11, 571) = 1,244
	19	104.395	106.3	106.98	112.438	102.261	97.299	110.479	105.681	98.6014	104.696	114.596	112.181	112.023	106.924	108.639	113.723	101.93	104.86	104.1	102.04	100.32	101.879	99.8341	101.549	100.934	105.928	103.888	103.815	93.6634	93.3589	102.414	101.564
	24	101.154	100.684	98.695	110.595	97.4246	91.3157	95.7142	102.742	92.3081	86.974	112.358	112.015	111.194	94.8831	106.903	117.057	99.5741	97.7004	109.842	99.9863	100.663	105.622	98.5106	99.1719	95.2864	100.994	100.465	103.507	92.5018	92.7065	100.636	99.7602			Random effects	SD	Variance
	27	99.2419	106.108	92.4825	113.013	98.0463	94.9143	91.8612	104.009	91.4825	84.8419	111.018	114.314	108.7	91.6439	112.974	120.576	99.5844	94.7099	109.886	99.7879	98.6732	105.622	98.5106	99.1719	95.2864	100.994	100.465	103.507	88.85	88.0489	99.8839	96.7863			Subject	4.461	19.9
	30	102.289	106.005	90.7224	114.01	99.1925	93.6907	90.8988	100.024	90.7958		104.041	101.319	106.332	88.1287	111.051	117.345	93.8733		100.23	94.381	97.6981	98.927	100.531	88.7963		99.8723	94.4513	100.515	89.501	84.9359		84.6445			Residual	4.831	23.34
																																				Was the matching effective?
																																				Chi-square, df	259,6, 1
	Days post-infection	AdipoqCre/+-Atglfl/fl																																		P value	<0,0001
	0	100	100	100	100	100	100	100	100	100	100	100	100	100	100	100	100	100	100	100	100	100	100	100	100	100	100	100								P value summary	****
	3	99.773	99.8248	101.334	102.656	101.854	101.262	102.125	104.634	100.893	101.473	111.198	101.112	100.277	99.7224	103.537	103.39	101.63	101.29	103.71	99.4324	98.2707	94.9009	99.7188	100.38	96.9918	100.909	101.795								Is there significant matching (P < 0.05)?	Yes
	6	98.4226	97.5785	102.841	100.873	96.0878	100.1	101.312	99.2454	100.026	97.8302	112.562	102.461	99.3056	99.3769	105.226	100.13	99.67	99.63	102.86	92.886	92.7284	91.9114	97.7998	100.394	95.875	98.5068	99.0237
	8	95.2806	101.488	107.552	97.1482	95.1933	99.1958	103.852	97.6372	95.7211	98.9984	115.107	96.8481	91.4187	101.54	99.1092					84.5611	89.4085	86.202	93.6976	90.6618	87.7311	88.9469	89.9108								Difference between column means
	10	97.8267	104.056	111.413	96.9864	101.05	102.493	104.974	99.3468	100.651	101.012	120.04	103.987	98.925	104.174	101.922	85.45	95.96	88.82	97.27							82.5476	88.5297								Predicted mean of Atglfl/fl	101.8
	12	97.6824	106.403	110.293	94.8804	100.739	104.642	112.005	102.514	95.5978	106.267	124.784	107.729	105.855	105.27	109.436	89.21	100.19	91.44	98.02																Predicted mean of AdipoqCre/+-Atglfl/fl	99.36
	14	92.9908	105.014	112.036	93.4472	94.5701	103.624	108.155	101.076	93.0877	104.959	123.182	110.241	104.843	106.721	112.394	95.79	105.28	98.18	100.43	96.3047	94.9018	91.1671	97.8737	93.6487	92.5125	86.7742	97.7581								Difference between predicted means	2.412
	17	92.0756	106.413	112.806	99.4338	98.0153	107.173	109.099	100.602	93.2275	92.2416	114.961	105.758	98.6382	100.387	115.952	97.71	106.07	94.14	101.43	94.8178	99.46	95.6898	100.963	96.2944		93.6423	100.851								SE of difference	1.228
	19	94.8372	110.864	112.545	99.1803	97.0716	102.844	107.143	100.7	85.7913	94.1635	115.156	104.104	99.8689	103.241	119.859	97.85	107.6	95.48	102.18	96.8818	105.737	98.7923	105.453	101.2		93.8962	104.972								95% CI of difference	-0,04780 to 4,872
	24	88.8201	109.369	108.138	102.641	90.2411	99.9589	90.2665	95.3003	82.6602	90.9721	101.362	106.277	94.1053	104.408	119.403	95.2683	112.018	88.5772	103.043	100.417	102.997	101.504	103.864	98.2096		92.7302	99.9409
	27	88.766		107.422	110.153	89.5145	103.431	89.0724	97.2288	79.9031	86.2537	95.7823	105.645	93.3245	112.755	121.004	89.9559	110.668		100.266	100.417	102.997	101.504	103.864	98.2096		88.589	85.8531								Data summary
	30	86.0779		101.47	104.473	83.4172	96.3144	83.7041	94.0897		77.4786	88.8819	102.835	99.074	109.145	115.279	81.7811	98.3995		98.5528	99.8208	98.3247	87.0339	96.2679	91.948			85.1315								Number of columns (Column Factor)	2
																																				Number of rows (Row Factor)	12
																																				Number of subjects (Subject)	59
																																				Number of missing values	56
																																				Sidak's multiple comparisons test	Mean Diff,	95,00% CI of diff,	Significant?	Summary	Adjusted P Value
																																				Atglfl/fl - AdipoqCre/+-Atglfl/fl
																																				Row 1	0
																																				Row 2	0.2562	-1,983 to 2,495	No	ns	>0,9999
																																				Row 3	1.032	-2,255 to 4,320	No	ns	0.9947
																																				Row 4	2.628	-3,280 to 8,536	No	ns	0.917
																																				Row 5	3.434	-3,483 to 10,35	No	ns	0.8349
																																				Row 6	4.044	-3,038 to 11,13	No	ns	0.6726
																																				Row 7	4.205	-1,746 to 10,16	No	ns	0.3828
																																				Row 8	3.855	-1,212 to 8,922	No	ns	0.2796
																																				Row 9	2.145	-3,039 to 7,328	No	ns	0.9484
																																				Row 10	1.578	-4,544 to 7,700	No	ns	0.9991
																																				Row 11	2.028	-5,634 to 9,689	No	ns	0.9988
																																				Row 12	3.484	-4,268 to 11,24	No	ns	0.9096
																																				Test details	Mean 1	Mean 2	Mean Diff,	SE of diff,	N1	N2	t	DF
																																				Atglfl/fl - AdipoqCre/+-Atglfl/fl
																																				Row 1	100	100	0	0	32	27
																																				Row 2	101.5	101.3	0.2562	0.7514	32	27	0.341	55.66
																																				Row 3	100.5	99.43	1.032	1.104	32	27	0.9351	56.62
																																				Row 4	98.59	95.97	2.628	1.963	27	23	1.339	45.18
																																				Row 5	102.8	99.4	3.434	2.275	25	21	1.51	37.86
																																				Row 6	107.4	103.3	4.044	2.306	21	19	1.753	32.89
																																				Row 7	104.8	100.6	4.205	1.989	32	27	2.114	50.89
																																				Row 8	104.9	101.1	3.855	1.69	32	26	2.281	49.06
																																				Row 9	104.4	102.2	2.145	1.72	32	26	1.247	44.04
																																				Row 10	100.9	99.33	1.578	2.042	32	26	0.7728	48.75
																																				Row 11	100.5	98.44	2.028	2.543	32	24	0.7973	44.42
																																				Row 12	98.01	94.52	3.484	2.565	28	22	1.359	41.81

## Sheet: Figure 3G
	Days post-infection	Atglfl/fl
	0	100	100	100	100	100	100	100	100	100	100	100	100	100	100	100	100	100	100	100	100	100	100	100	100	100	100	100	100	100	100	100	100			Mixed-effects model (REML)	Matching: Stacked
	3	111.663	116.749	154.928	117.75	137.711	108.469	91.9079	122.146	29.7019	131.326	92.553	133.088	98.3954	135.057	117.76	149.933	71.4208	98.6434	105.65	119.784	102.922	79.9054	88.34	74.9471	105.039	103.938	108.824	92.576	101.427	97.1133	89.1355	93.8722			Assume sphericity?	No
	6	92.0482	118.558	140.086	136.308	109.171	132.764	92.7629	111.675	156.253	172.706	134.739	132.856	124.379	136.44	112.445	138.324	142.798	137.287	113.419	124.529	169.455	103.58	111.273	127.661	157.702	139.178	128.939	85.7216	120.472	89.0185	75.0989	104.222			Alpha	0.05
	8	104.104	142.142	123.778	134.534	108.138	140.165	98.8627	98.7453	208.907	146.133	181.237	202.319	125.225	151.216	102.954	140.007						104.407	114.385	132.672	181.65	99.8388	160.524	108.189	133.922	133.536	124.994	100.61
	10	84.2184	122.35	172.522	180.384	168.857	165.968	162.704	103.144	139.298	155.609	110.275	121.318	137.178	132.894	162.107	137.154	100.014	152.221	141.485	187.083	232.566								172.208	152.641	173.167	148.624			Fixed effects (type III)	P value	P value summary	Statistically significant (P < 0,05)?	F (DFn, DFd)	Geisser-Greenhouse's epsilon
	12	93.301	182.084	266.379	246.163	249.083	150.365	181.874	155.787	275.466	235.073	164.769	188.093	261.224	217.915	258.69	197.001	150.882	157.716	134.889	183.854	250.52								159.52	184.508	155.018	151.537			Time	<0,0001	****	Yes	F (4,730, 245,5) = 52,97	0.43
	14	87.4455	163.113	194.298	167.686	213.082	167.094	162.704	117.387	253.328	152.358	147.883	148.598	164.393	284.365	173.228	213.653	155.652	165.37	131.235	186.79	183.823	157.443	125.685	195.938	224.116	198.959	183.627	111.539							Genotype	0.9881	ns	No	F (1, 57) = 0,0002236
	17	68.6822	189.864	186.53	278.844	169.695	262.205	233.127	118.956	244.507	185.483	145.904	154.238	246.299	273.569	162.107	205.38	180.131	165.895	167.297	215.799	222.816	139.014	107.083	195.309	170.723	152.26	157.886	99.473	161.477	160.554	186.789	187.163			Time x Genotype	0.8135	ns	No	F (11, 571) = 0,6188
	19	88.7489	148.12	198.646	256.418	151.122	220.213	249.434	168.116	206.92	126.594	190.913	162.668	155.509	200.139	119.073	140.816	154.219	182.482	160.9	224.236	183.287	144.201	168.511	187.572	186.327	186.24	182.629	158.092	147.323	116.037	165.437	197.473
	24	89.5547	121.304	165.211	151.236	213.736	206.916	335.298	95.5022	141.206	145.989	174.041	173.596	224.105	178.143	140.67	208.81	116.241	227.229	178.856	158.283	184.25	120.652	137.585	259.184	348.135	174.789	219.487	159.47	328.205	123.205	193.976	149.355			Random effects	SD	Variance
	27	76.4754	141.861	181.796	180.035	210.215	191.514	248.005	123.106	223.246	163.259	196.799	197.086	252	177.088	174.197	242.883	140.014	285.875	178.157	160.366	169.686	139.944	143.052	302.716	186.317	149.449	205.047	145.06	295.756	127.65	220.736	164.622			Subject	21.06	443.4
	30	85.7599	157.492	167.416	262.25	211.084	235.582	238.284	132.831	222.904		218.517	127.193	237.647	182.593	165.523	210.163	122.29		351.906	171.055	192.079	92.7814	136.492	269.455		184.168	240.841	190.625	216.444	113.621		337.795			Residual	35	1225
																																				Was the matching effective?
																																				Chi-square, df	104,8, 1
	Days post-infection	AdipoqCre/+-Atglfl/fl																																		P value	<0,0001
	0	100	100	100	100	100	100	100	100	100	100	100	100	100	100	100	100	100	100	100	100	100	100	100	100	100	100	100								P value summary	****
	3	100.837	89.1217	142.98	101.502	119.257	94.3372	98.8822	123.072	90.8876	125.135	144.96	148.41	102.176	139.349	95.2559	84.4806	81.849	93.3813	105.425	121.947	79.8955	82.4441	113.125	96.5287	104.953	101.626	93.2131								Is there significant matching (P < 0.05)?	Yes
	6	97.4941	103.931	150.76	140.511	107.422	101.035	104.191	92.4481	154.412	141.236	148.981	136.489	123.01	140.842	106.669	109.005	109.121	111.687	118.259	112.504	107.758	103.197	148.11	127.183	125.42	96.9646	132.436
	8	111.014	162.598	177.759	156.779	142.58	146.917	127.326	155.861	137.533	148.27	114.513	119.902	125.645	172.31	99.4765					180.015	133.432	137.684	212.466	181.432	175.571	133.866	136.122								Difference between column means
	10	138.758	120.486	200.586	125.473	139.259	108.656	106.662	151.848	157.557	121.876	132.613	155.583	110.534	154.064	92.1691	128.543	179.255	146.056	227.863							98.601	125.837								Predicted mean of Atglfl/fl	158.1
	12	228.949	179.114	263.794	167.856	172.235	127.081	169.069	187.243	197.695	215.442	248.818	200.511	204.737	224.452	133.152	146.392	180.909	145.066	187.971							139.315	133.413								Predicted mean of AdipoqCre/+-Atglfl/fl	158
	14	166.536	150.827	243.329	128.086	155.511	136.015	146.885	167.94	160.659	200.987	165.879	185.886	211.807	211.481	142.482	145.295	129.472	146.882	186.984	198.835	144.934	133.986	262.312	182.706	238.997										Difference between predicted means	0.09224
	17	162.031	294.053	229.821	228.769	179.113	126.403	128.258	202.929	156.402	206.763	194.194	240.447	235.133	264.969	224.91	154.082	165.203	141.13	198.588	176.756	120.828	117.665	171.149	192.508		157.954	170.741								SE of difference	6.169
	19	147.034	220.754	182.505	143.472	159.808	133.55	123.19	173.121	135.863	133.334	173.081	178.848	221.25	150.575	148.309	150.094	168.206	144.565	202.998	180.803	154.68	148.65	191.787	194.769		159.719	176.714								95% CI of difference	-12,26 to 12,45
	24	123.604	217.551	244.994	147.273	132.665	96.5482	95.9141	195.004	106.906	166.586	140.654	200.61	140.866	168.939	155.593	153.809	155.345	237.132	264.788	205.411	131.426	203.795	263.732	190.056		194.765	232.086
	27	145.805		289.734	207.279	176.406	132.446	131.647	230.445	130.301	188.715	140.475	204.465	169.451	243.389	169.304	176.701	172.826		299.52	230.941	162.772	181.459	183.515	216.918		227.003	388.061								Data summary
	30	137.422		239.814	212.733	142.797	138.816	108.703	169.851		116.203	112.503	180.782	194.614	274.82	186.138	213.511	204.821		269.971	198.897	184.501	167.55	189.858	239.34			372.771								Number of columns (Genotype)	2
																																				Number of rows (Time)	12
																																				Number of subjects (Subject)	59
																																				Number of missing values	56
																																				Sidak's multiple comparisons test	Mean Diff,	95,00% CI of diff,	Significant?	Summary	Adjusted P Value
																																				Atglfl/fl - AdipoqCre/+-Atglfl/fl
																																				Row 1	0
																																				Row 2	-0.7738	-18,07 to 16,53	No	ns	>0,9999
																																				Row 3	3.711	-12,77 to 20,20	No	ns	0.9998
																																				Row 4	-13.9	-38,73 to 10,93	No	ns	0.7157
																																				Row 5	9.483	-19,75 to 38,72	No	ns	0.9922
																																				Row 6	10.58	-28,50 to 49,66	No	ns	0.9985
																																				Row 7	-1.26	-33,95 to 31,43	No	ns	>0,9999
																																				Row 8	-5.089	-42,23 to 32,05	No	ns	>0,9999
																																				Row 9	7.468	-17,32 to 32,26	No	ns	0.9963
																																				Row 10	7.014	-37,43 to 51,46	No	ns	>0,9999
																																				Row 11	-12.67	-59,05 to 33,71	No	ns	0.9984
																																				Row 12	2.055	-52,10 to 56,21	No	ns	>0,9999
																																				Test details	Mean 1	Mean 2	Mean Diff,	SE of diff,	N1	N2	t	DF
																																				Atglfl/fl - AdipoqCre/+-Atglfl/fl
																																				Row 1	100	100	0	0	32	27
																																				Row 2	105.7	106.5	-0.7738	5.811	32	27	0.1332	56.97
																																				Row 3	124.1	120.4	3.711	5.537	32	27	0.6702	56.9
																																				Row 4	133.5	147.4	-13.9	8.275	27	23	1.68	47.98
																																				Row 5	148.6	139.2	9.483	9.675	25	21	0.9802	42.02
																																				Row 6	194.1	183.5	10.58	12.96	25	21	0.8162	43.86
																																				Row 7	172.5	173.8	-1.26	10.93	28	25	0.1153	51
																																				Row 8	181.1	186.2	-5.089	12.46	32	26	0.4085	55.05
																																				Row 9	172.8	165.3	7.468	8.316	32	26	0.898	55.14
																																				Row 10	182.6	175.6	7.014	14.92	32	26	0.4703	55.86
																																				Row 11	187.3	200	-12.67	15.41	32	24	0.8223	45.1
																																				Row 12	195.5	193.5	2.055	18.02	28	22	0.1141	46.32

## Sheet: Figure 3H
	Days post-infection	Atglfl/fl
	0	100	100	100	100	100	100	100	100	100	100	100	100	100	100	100	100	100	100	100	100	100	100	100	100	100	100	100	100	100	100	100	100			Mixed-effects model (REML)	Matching: Stacked
	3	80.8137	80.2323	97.9569	79.3157	86.1671	76.39	82.989	108.799	82.6399	95.0158	119.399	113.424	93.6119	94.7118	110.957	105.423	100.258	99.7012	92.1633	102.118	93.2926	92.6557	88.1637	83.9568	98.6727	94.1581	103.433	88.7655	93.6112	90.1506	96.4454	107.665			Assume sphericity?	No
	6	80.5889	80.9137	52.7333	75.7867	73.1227	52.2633	70.5401	98.3829	64.7468	67.9068	73.337	91.4746	74.2371	65.0289	79.3432	80.4282	59.6	60.2659	55.4327	61.5079	57.0712	63.5883	68.5086	53.437	79.7999	53.7954	64.4629	71.3502	64.4964	76.4886	86.5309	86.8898			Alpha	0.05
	8	92.0159	44.6588	66.2999	50.5515	49.4154	64.5929	59.8891	76.9944	53.0645	60.922	34.9229	47.5771	72.1064	72.8184	56.9653	83.1298						44.5535	59.5511	46.7748	59.3056	41.4962	61.8708	51.6808	52.4042	66.6174	63.0228	49.2257
	10	92.7128	77.384	95.4521	61.573	72.9245	47.6757	58.2713	78.5809	54.0947	57.6028	105.551	93.9889	61.2216	77.8164	71.322	87.9009	60.9209	41.3969	48.953	57.4284	45.6779								57.8786	68.3348	72.2646	58.1276			Fixed effects (type III)	P value	P value summary	Statistically significant (P < 0,05)?	F (DFn, DFd)	Geisser-Greenhouse's epsilon
	12	80.9772	74.2293	103.851	82.049	66.5304	49.1288	60.0016	79.1246	50.6004	131.885	108.302	121.636	61.7168	87.325	57.2456	73.3533	55.0173	68.4429	52.1735	78.0232	52.8636								46.2503	58.2468	54.1089	60.8489			Row Factor	<0,0001	****	Yes	F (5,147, 267,2) = 93,91	0.4679
	14	75.2262	61.7282	89.2296	72.0868	53.5404	56.8189	66.3232	73.6021	43.7237	43.0796	84.3901	85.8525	56.9174	96.1514	53.0818	58.0217	53.9525	68.0577	61.0036	84.2963	58.4742	39.5045	44.9095	56.4733	44.5291	42.4865	52.0937	42.6035							Column Factor	<0,0001	****	Yes	F (1, 57) = 60,88
	17	75.0709	64.7496	71.1046	63.4731	52.0177	69.8304	67.0534	64.8037	36.2358	36.2828	78.2779	110.516	46.8313	69.3241	57.1282	58.3825	47.3629	47.0425	51.8035	75.0699	56.5252	33.9565	35.7158	48.9613	52.3421	27.8406	41.4107	32.8235	46.3394	51.292	47.5797	46.2403			Row Factor x Column Factor	<0,0001	****	Yes	F (11, 571) = 12,03
	19	86.209	73.0312	75.6131	66.976	52.251	65.4946	66.1135	82.0154	32.5767	29.3873	102.921	121.655	47.4586	84.0906	68.1937	83.3686	65.0549	71.4443	78.9658	84.7742	53.6918	27.5817	38.9122	49.2231	38.5136	35.1275	46.2794	34.3385	58.6997	61.0039	66.042	47.1225
	24	74.9451	63.1177	61.2963	66.0443	46.294	70.8948	55.2835	62.1252	32.4483	35.5479	74.4485	69.3762	44.8745	44.8155	33.7387	60.4036	59.877	58.9491	79.9264	102.411	58.5116	25.9722	39.4566	38.7075	40.7476	29.683	33.4642	32.0427	36.9414	44.2284	62.2316	56.2513			Random effects	SD	Variance
	27	88.5284	51.2906	42.9759	43.4984	55.1947	51.2316	58.4389	60.307	29.1598	42.269	93.6302	82.8971	44.717	56.9566	52.3551	59.8057	40.1347	60.7997	65.3069	65.0242	59.5536	31.289	37.7108	33.3523	33.5523	24.0172	30.8703	19.8013	46.2884	52.0932	54.8786	64.7809			Subject	8.448	71.36
	30	78.7199	53.0854	55.5555	51.6172	63.8424	63.6371	54.7584	57.0492	21.1614		70.2553	88.286	43.7411	67.9387	49.4592	60.8095	34.4652		41.5689	59.2406	61.1494	38.4095	31.7165	44.5359		27.7405	38.4401	38.5106	57.4032	59.6904		35.7428			Residual	9.945	98.91
																																				Was the matching effective?
																																				Chi-square, df	218,8, 1
	Days post-infection	AdipoqCre/+-Atglfl/fl																																		P value	<0,0001
	0	100	100	100	100	100	100	100	100	100	100	100	100	100	100	100	100	100	100	100	100	100	100	100	100	100	100	100								P value summary	****
	3	92.4889	94.1155	97.0561	97.2932	102.611	96.8695	105.897	104.056	90.5915	97.0613	84.2607	96.7506	103.96	93.6799	102.802	98.7317	101.547	110.577	101.115	97.908	97.5627	94.0618	93.0959	99.7393	97.1946	100.238	104.244								Is there significant matching (P < 0.05)?	Yes
	6	85.3764	91.0239	85.1279	85.4031	93.7302	94.7057	102.86	87.4504	89.2522	89.2057	88.0394	91.0748	93.6831	90.1364	94.2191	91.6523	92.1804	93.1858	92.7365	90.1127	88.4138	91.5815	87.1265	89.0824	93.9437	95.6161	94.2449
	8	76.4608	82.9824	85.198	81.0883	97.2834	92.0179	94.3154	77.713	84.5156	84.3696	88.6133	94.5178	89.8886	89.8143	90.2398					96.51	98.2003	94.3744	97.617	97.8106	100.659	99.8256	96.7291								Difference between column means
	10	76.2252	80.1783	88.8844	75.1259	83.4949	86.0841	88.4	78.0954	82.078	81.5031	86.155	81.9672	82.3003	83.529	92.67	92.954	100.871	103.274	101.745							94.2119	92.9984								Predicted mean of Atglfl/fl	66.04
	12	75.3639	85.0907	89.9621	84.3737	89.0016	96.2363	99.0507	81.4611	78.5555	83.5836	91.8053	99.2239	86.5877	78.8868	79.3446	83.8795	93.5073	96.3369	99.0441							84.6127	78.575								Predicted mean of AdipoqCre/+-Atglfl/fl	84.34
	14	74.9181	83.8641	84.0656	77.7661	88.6511	80.2403	102.733	75.0745	79.4012	85.0577	98.0408	87.1602	88.6491	77.7026	78.9129	92.4562	99.4047	95.214	102.156	80.6226	80.5464	85.0317	87.618	86.0554	81.0458										Difference between predicted means	-18.3
	17	74.0124	85.1534	81.5313	77.7196	87.2755	79.3323	96.5413	71.0586	75.933	80.1275	96.061	83.5997	78.2801	81.0234	85.4844	86.2972	90.1669	88.713	95.5962	74.6641	77.3258	71.9467	76.9061	79.2751		80.3119	82.0513								SE of difference	2.346
	19	59.241	78.0044	79.436	70.5059	75.2648	80.5785	101.271	69.6279	71.7168	74.2159	92.477	88.7975	73.8564	78.2772	74.7659	84.3285	95.6145	92.774	96.7045	79.3812	72.91	77.3405	70.8125	81.3182		72.0569	73.051								95% CI of difference	-23,00 to -13,61
	24	53.1718	68.501	65.572	72.4705	71.8403	68.8674	75.4733	66.9682	58.2732	62.1749	65.3775	84.6195	72.871	76.9174	65.4789	80.0033	97.552	90.8127	97.8018	66.0859	66.3555	70.1932	68.9241	75.702		69.1688	76.3838
	27	50.3349		66.8081	69.0939	63.9493	67.6378	69.727	61.4248	49.4849	59.5352	66.9435	87.85	65.0755	77.3748	63.9982	71.7476	92.9071		83.2565	69.9224	67.409	66.9416	65.2559	68.3741		68.2987	74.1868								Data summary
	30	53.3125		55.7415	55.264	64.9936	58.3669	62.8301	55.9579		43.9233	59.3984	85.9577	63.5525	74.3703	55.862	71.0396	95.9694		88.2209	75.8464	69.1584	64.3784	62.8508	74.7635			74.8422								Number of columns (Column Factor)	2
																																				Number of rows (Row Factor)	12
																																				Number of subjects (Subject)	59
																																				Number of missing values	56
																																				Sidak's multiple comparisons test	Mean Diff,	95,00% CI of diff,	Significant?	Summary	Adjusted P Value
																																				Atglfl/fl - AdipoqCre/+-Atglfl/fl
																																				Row 1	0
																																				Row 2	-3.569	-9,999 to 2,861	No	ns	0.7259
																																				Row 3	-21.03	-27,83 to -14,23	Yes	****	<0,0001
																																				Row 4	-32.29	-41,19 to -23,40	Yes	****	<0,0001
																																				Row 5	-19.07	-30,86 to -7,286	Yes	***	0.0002
																																				Row 6	-14.8	-29,93 to 0,3361	No	ns	0.0592
																																				Row 7	-24.73	-35,13 to -14,33	Yes	****	<0,0001
																																				Row 8	-27.06	-37,04 to -17,08	Yes	****	<0,0001
																																				Row 9	-17.08	-30,24 to -3,922	Yes	**	0.0037
																																				Row 10	-19.63	-30,85 to -8,402	Yes	****	<0,0001
																																				Row 11	-17.63	-28,63 to -6,623	Yes	***	0.0002
																																				Row 12	-14.93	-26,90 to -2,964	Yes	**	0.0058
																																				Test details	Mean 1	Mean 2	Mean Diff,	SE of diff,	N1	N2	t	DF
																																				Atglfl/fl - AdipoqCre/+-Atglfl/fl
																																				Row 1	100	100	0	0	32	27
																																				Row 2	94.78	98.35	-3.569	2.142	32	27	1.666	47.61
																																				Row 3	70.13	91.15	-21.03	2.238	32	27	9.396	38.32
																																				Row 4	58.61	90.9	-32.29	2.941	27	23	10.98	41.34
																																				Row 5	68.2	87.27	-19.07	3.861	25	21	4.94	35.72
																																				Row 6	72.56	87.36	-14.8	4.895	25	21	3.023	30.04
																																				Row 7	61.36	86.1	-24.73	3.438	28	25	7.193	41.18
																																				Row 8	55.11	82.17	-27.06	3.308	32	26	8.181	43.23
																																				Row 9	62.32	79.4	-17.08	4.37	32	26	3.909	44.83
																																				Row 10	52.97	72.6	-19.63	3.756	32	26	5.225	52.17
																																				Row 11	51.02	68.65	-17.63	3.676	32	24	4.795	50.51
																																				Row 12	51.73	66.66	-14.93	3.988	28	22	3.744	47.94
