# Supplementary material for: Adipocyte lipolysis protects mice against Trypanosoma brucei infection
Source: Nat Microbiol. 2023 Oct 12;8(11):2020–32. doi: 10.1038/s41564-023-01496-7 (PMC10627827; doi:10.1038/s41564-023-01496-7)
Supplement: Supplementary file 6 — Statistical source data. [file 41564_2023_1496_MOESM6_ESM.xlsx]

## Sheet: Figure 4A
	Days post-infection	Atglfl/fl	AdipoqCre/+-Atglfl/fl				Log-rank (Mantel-Cox) test
	24		1				Chi square	11.69
	26		1				df	1
	29		1				P value	0.0006
	32		1				P value summary	***
	33		1				Are the survival curves sig different?	Yes
	37		1
	38	1					Gehan-Breslow-Wilcoxon test
	41		1				Chi square	12.11
	41	1					df	1
	42		1				P value	0.0005
	42		1				P value summary	***
	42		1				Are the survival curves sig different?	Yes
	42		1
	43		1				Median survival
	45		1				Atglfl/fl	50
	45	1					AdipoqCre/+-Atglfl/fl	42
	46		1				Ratio (and its reciprocal)	1.19	0.84
	47	1					95% CI of ratio	0,5886 to 2,408	0,4153 to 1,699
	49	1
	50	1					Hazard Ratio (Mantel-Haenszel)	A/B	B/A
	50		1				Ratio (and its reciprocal)	0.214	4.673
	50	1					95% CI of ratio	0,08844 to 0,5179	1,931 to 11,31
	50	1
	51	1					Hazard Ratio (logrank)	A/B	B/A
	53	1					Ratio (and its reciprocal)	0.3493	2.862
	53	1					95% CI of ratio	0,1583 to 0,7710	1,297 to 6,317
	53	1
	56		1
	62	1
	62	1
	66	1

## Sheet: Figure 4B
Days post-infection	Atglfl/fl									AdipoqCre/+-Atglfl/fl
4	6.47712	6.35218	6.17609	6.17609	6.17609	6.35218	5.87506	5.30103	6.17609	6.273	6.273	6.35218	6.65321	6.17609	6.41913	6.52827	6.273	6.17609						Two-way ANOVA	Ordinary
5	7.66745	7.33746	7.51851	7.51851	7.23679	7.21748	7.32222	6.87506	7.29003	7.15381	7.45484	7.21748	7.35218	7.30642	7.49831	7.19728	7.70114	6.91645						Alpha	0.05
6	7.82445	5	5	5	5	7.41913	5	7.39358	5	5	7.21748	5	5.30103	5.30103	7.57403	5.30103	7.57403	5.30103
7	5	5	5	5	5	5	5	5	5	5	5	5	5	5	5	5	5	5						Source of Variation	% of total variation	P value	P value summary	Significant?
8	5	5	5	5	5	5	5	5	5	5	5	5	5	5	5	5	5	5						Interaction	0.9575	0.9811	ns	No
9	5	5	5	5	5	5	5	5	5	5	5	5	5	5	5	5	5	5						Row Factor	61.38	<0,0001	****	Yes
10	5	5	5	5	5	5	5	5	5	5	5	5	5	5	5	5	5	5						Column Factor	1.083	0.0023	**	Yes
11	5	5	5	5	5	5	6.17609	5.30103	5.87506	5	6.05115	6.41913	5	6.41913	5	5	5.87506	5
12	5.57403	5.87506	5.87506	6.17609	6.68797	5.57403	6.52827	5.57403	6.97197	6.47712	6.17609	6.35218	6.273	6.91645	5	6.35218	5.57403	6.05115						ANOVA table	SS (Type III)	DF	MS	F (DFn, DFd)	P value
T-10	5.87506	7.50853	7.07918	7.40654	6.989	6.61542	6.47712	6.35218	6.77815	7.39358	7.68797	6.05115	6.60206	7.15381	6.80448	7.23679	7.60745	7.43136						Interaction	3.857	19	0.203	F (19, 320) = 0,4409	P=0,9811
T-9	6.61542	7.44326	5.57403	7.51851	6.85278	6.05115	6.47712	5.57403	6.35218	7.25527	7.59934	6.61595	7.41913	6.77815	6.65321	7.34488	7.39358	7.06558						Row Factor	247.3	19	13.01	F (19, 320) = 28,26	P<0,0001
T-8	7.29003	7.52827	5.57403	7.19728	7.10551	6.273	5.57403	6.41913	7.10551	7.48785	7.73838	6.95424	7.58263	7.06539	6.57403	7.81954	6.05115	7.23679						Column Factor	4.361	1	4.361	F (1, 320) = 9,470	P=0,0023
T-7	7.68124	7.29003	5.30103	7.25527	7.52827	5.57403	5.57403	6.93576	7.02119	7.36642	7.74429	6.91645	7.69461	7.27416	6.52827	5.87506	5.57403	7.91249						Residual	147.4	320	0.4605
T-6	7.65321	7.25527	6.41913	7.29003	7.15381	6.61542	5.57403	6.57403	7.21748	7.41913	7.75012	6.77815	7.66745	6.41913	6.41913	6.17609	7.73838	8.13033
T-5	7.61542	7.47712	6.65321	7.02119	7.71391	6.8293	6.52827	7.69461	7.40654	7.72016	7.76716	7.36642	7.29003	7.17609	6.65321	5.30103	6.87506	8.233						Difference between column means
T-4	6.8293	7.15381	7.19728	6.989	7.56526	7.23679	6.17609	7.72016	7.45484	7.70757	7.47712	7.51851	7.29003	6.91645	7.49831	5.87506	7.63849	8.68664						Predicted (LS) mean of Atglfl/fl	6.468
T-3	6.35218	6.57403	7.80448	6.68797	7.57403	7.59107	6.35218	7.93576	7.46613	7.68124	7.77815	7.33746	7.30642	7.36642	7.79934	6.41913	7.68124	8.74663						Predicted (LS) mean of AdipoqCre/+-Atglfl/fl	6.688
T-2	6.05115	5.30103	8.07918	6.72016	7.95424	8.233	6.47712	8.20344	7.30642	7.6744	8.19535	6.989	7.87938	7.15381	8.24797	6.05115	8.35073	8.43854						Difference between predicted means	-0.2201
T-1	6.72016	5.30103	8.72263	7.05115	8.18469	8.59107	6.61542	8.56791	7.51851	7.79934	8.35793	6.80448	8.42284	7.52827	8.68931	5	8.72263	8.85733						SE of difference	0.07153
(T) Terminal	6.61542	5.87506	8.71265	6.65321	8.42651	8.5563	6.47712	8.84073	7.10551	7.8293	8.96848	5	8.78301	7.19728	8.77104	5.87506	8.92428	9.04415						95% CI of difference	-0,3609 to -0,07940
																								Data summary
																								Number of columns (Column Factor)	2
																								Number of rows (Row Factor)	20
																								Number of values	360
																								Sidak's multiple comparisons test	Mean Diff,	95,00% CI of diff,	Significant?	Summary	Adjusted P Value
																								Atglfl/fl - AdipoqCre/+-Atglfl/fl
																								Row 1	-0.2291	-1,234 to 0,7754	No	ns	>0,9999
																								Row 2	0.02062	-0,9839 to 1,025	No	ns	>0,9999
																								Row 3	-0.1036	-1,108 to 0,9009	No	ns	>0,9999
																								Row 4	0	-1,004 to 1,004	No	ns	>0,9999
																								Row 5	0	-1,004 to 1,004	No	ns	>0,9999
																								Row 6	0	-1,004 to 1,004	No	ns	>0,9999
																								Row 7	0	-1,004 to 1,004	No	ns	>0,9999
																								Row 8	-0.268	-1,273 to 0,7365	No	ns	>0,9999
																								Row 9	-0.0373	-1,042 to 0,9672	No	ns	>0,9999
																								Row 10	-0.3208	-1,325 to 0,6837	No	ns	0.9997
																								Row 11	-0.6296	-1,634 to 0,3749	No	ns	0.6948
																								Row 12	-0.4937	-1,498 to 0,5108	No	ns	0.9464
																								Row 13	-0.3028	-1,307 to 0,7017	No	ns	0.9999
																								Row 14	-0.3051	-1,310 to 0,6994	No	ns	0.9999
																								Row 15	0.06194	-0,9426 to 1,066	No	ns	>0,9999
																								Row 16	-0.254	-1,258 to 0,7505	No	ns	>0,9999
																								Row 17	-0.4198	-1,424 to 0,5847	No	ns	0.9898
																								Row 18	-0.5172	-1,522 to 0,4873	No	ns	0.9198
																								Row 19	-0.3233	-1,328 to 0,6812	No	ns	0.9997
																								Row 20	-0.3478	-1,352 to 0,6567	No	ns	0.999
																								Test details	Mean 1	Mean 2	Mean Diff,	SE of diff,	N1	N2	t	DF
																								Atglfl/fl - AdipoqCre/+-Atglfl/fl
																								Row 1	6.118	6.347	-0.2291	0.3304	9	9	0.6934	320
																								Row 2	7.332	7.311	0.02062	0.3304	9	9	0.06241	320
																								Row 3	5.849	5.952	-0.1036	0.3304	9	9	0.3136	320
																								Row 4	5	5	0	0.3304	9	9	0	320
																								Row 5	5	5	0	0.3304	9	9	0	320
																								Row 6	5	5	0	0.3304	9	9	0	320
																								Row 7	5	5	0	0.3304	9	9	0	320
																								Row 8	5.261	5.529	-0.268	0.3304	9	9	0.8112	320
																								Row 9	6.093	6.13	-0.0373	0.3304	9	9	0.1129	320
																								Row 10	6.787	7.108	-0.3208	0.3304	9	9	0.9709	320
																								Row 11	6.495	7.125	-0.6296	0.3304	9	9	1.905	320
																								Row 12	6.674	7.168	-0.4937	0.3304	9	9	1.494	320
																								Row 13	6.685	6.987	-0.3028	0.3304	9	9	0.9163	320
																								Row 14	6.861	7.166	-0.3051	0.3304	9	9	0.9232	320
																								Row 15	7.216	7.154	0.06194	0.3304	9	9	0.1874	320
																								Row 16	7.147	7.401	-0.254	0.3304	9	9	0.7686	320
																								Row 17	7.149	7.568	-0.4198	0.3304	9	9	1.27	320
																								Row 18	7.147	7.664	-0.5172	0.3304	9	9	1.565	320
																								Row 19	7.475	7.798	-0.3233	0.3304	9	9	0.9784	320
																								Row 20	7.474	7.821	-0.3478	0.3304	9	9	1.053	320

## Sheet: Figure 4C
	Days post-infection	Atglfl/fl																		Two-way ANOVA	Ordinary
	6	6.35603	5.99651	6.54531	6.617	6.60097	5.94792	5.03743	7.1959	4.61278	6.44405	5.04922								Alpha	0.05
	10	4.90091	4.7364	5.56467	3.89708	5.49136	5.69636	5.28556	5.55991	5.96142	4.24055	4.51455	6.04532	6.05308	5.43136	4.63849	4.12711	4.43933
	20	6.79312	6.55345	6.92272	5.63425	6.04247	6.18578	4.95617	4.74896	4.66839	4.3032									Source of Variation	% of total variation	P value	P value summary	Significant?
																				Interaction	6.147	0.0678	ns	No
																				Row Factor	8.247	0.0284	*	Yes
	Days post-infection	AdipoqCre/+-Atglfl/fl																		Column Factor	9.801	0.0039	**	Yes
	6	6.11727	6.8768	5.76641	6.91116	5.10721	6.91116	7.13354	4.92428	7.14613	6.19033
	10	5.83759	5.76343	5.74819	6.01703	6.47567	6.53148	6.39794	6.58546	6.63749	6.51054	5.87564	5.93651	5.83696	6.02938					ANOVA table	SS (Type III)	DF	MS	F (DFn, DFd)	P value
	20	6.42312	6.00844	6.24799	6.12678	6.08279	6.10721	5.25768	5.03743											Interaction	2.813	2	1.407	F (2, 64) = 2,808	P=0,0678
																				Row Factor	3.774	2	1.887	F (2, 64) = 3,767	P=0,0284
																				Column Factor	4.485	1	4.485	F (1, 64) = 8,955	P=0,0039
																				Residual	32.06	64	0.5009
																				Difference between column means
																				Predicted (LS) mean of Atglfl/fl	5.604
																				Predicted (LS) mean of AdipoqCre/+-Atglfl/fl	6.125
																				Difference between predicted means	-0.5217
																				SE of difference	0.1743
																				95% CI of difference	-0,8700 to -0,1734
																				Data summary
																				Number of columns (Column Factor)	2
																				Number of rows (Row Factor)	3
																				Number of values	70
																				Sidak's multiple comparisons test	Predicted (LS) mean diff,	95,00% CI of diff,	Significant?	Summary	Adjusted P Value
																				Atglfl/fl - AdipoqCre/+-Atglfl/fl
																				6	-0.2718	-1,030 to 0,4864	No	ns	0.7648
																				10	-1.063	-1,689 to -0,4366	Yes	***	0.0003
																				20	-0.2306	-1,054 to 0,5925	No	ns	0.871
																				Test details	Predicted (LS) mean 1	Predicted (LS) mean 2	Predicted (LS) mean diff,	SE of diff,	N1	N2	t	DF
																				Atglfl/fl - AdipoqCre/+-Atglfl/fl
																				6	6.037	6.308	-0.2718	0.3092	11	10	0.8789	64
																				10	5.093	6.156	-1.063	0.2554	17	14	4.161	64
																				20	5.681	5.911	-0.2306	0.3357	10	8	0.6868	64

## Sheet: Figure 4D
		Days post-infection	Atglfl/fl																		Two-way ANOVA	Ordinary
		6	6.90472	5.85794	4.79588	5.53275	5.21748	5.52244	5.19866	4.57	5.95	5.51	5.15197	5.58908							Alpha	0.05
		10	4.98227	5.31597	4.93551	5.33846	4.57	4.38092	4.23531	3.84985	4.23721	4.52455
		20	3.85309	6.53908	5.99167	5.50786	4.16713	4.47952	4.19311												Source of Variation	% of total variation	P value	P value summary	Significant?
																					Interaction	4.941	0.2418	ns	No
																					Row Factor	9.201	0.0756	ns	No
		Days post-infection	AdipoqCre/+-Atglfl/fl																		Column Factor	1.164	0.4108	ns	No
		6	6.68753	5.31175	4.98677	5.41497	4.68876	5.05298	5.75641	4.64194	4.50451	5.16966	5.49012	4.74323
		10	5.41664	5.32634	5.82866	5.41664	5.10042	4.46762	3.98107	4.52428											ANOVA table	SS (Type III)	DF	MS	F (DFn, DFd)	P value
		20	6.55751	6.82995	5.59439	5.21484	4.28104	4.38147	4.656												Interaction	1.499	2	0.7496	F (2, 50) = 1,461	P=0,2418
																					Row Factor	2.792	2	1.396	F (2, 50) = 2,720	P=0,0756
																					Column Factor	0.353	1	0.353	F (1, 50) = 0,6879	P=0,4108
																					Residual	25.66	50	0.5132
																					Difference between column means
																					Predicted (LS) mean of Atglfl/fl	5.027
																					Predicted (LS) mean of AdipoqCre/+-Atglfl/fl	5.19
																					Difference between predicted means	-0.163
																					SE of difference	0.1965
																					95% CI of difference	-0,5578 to 0,2318
																					Data summary
																					Number of columns (Column Factor)	2
																					Number of rows (Row Factor)	3
																					Number of values	56
																					Sidak's multiple comparisons test	Predicted (LS) mean diff,	95,00% CI of diff,	Significant?	Summary	Adjusted P Value
																					Atglfl/fl - AdipoqCre/+-Atglfl/fl
																					6	0.2794	-0,4432 to 1,002	No	ns	0.7178
																					10	-0.3707	-1,210 to 0,4688	No	ns	0.6276
																					20	-0.3977	-1,344 to 0,5483	No	ns	0.6629
																					Test details	Predicted (LS) mean 1	Predicted (LS) mean 2	Predicted (LS) mean diff,	SE of diff,	N1	N2	t	DF
																					Atglfl/fl - AdipoqCre/+-Atglfl/fl
																					6	5.483	5.204	0.2794	0.2925	12	12	0.9551	50
																					10	4.637	5.008	-0.3707	0.3398	10	8	1.091	50
																					20	4.962	5.359	-0.3977	0.3829	7	7	1.038	50

## Sheet: Figure 4E
		Days post-infection	Atglfl/fl																		Two-way ANOVA	Ordinary
		6	4.94498	4.86094	4.89542	5.4014	3.90037	5.84819	4.29447	5.23415	6.12564	6.3057	5.44953	5.68447							Alpha	0.05
		10	5.18184	4.06446	4.26951	4.09342	4.59675	4.53796	4.61139	3.98133	4.46526	4.37438
		20	4.47567	5.19313	4.82217	4.69108	3.71572	4.65732	4.05101												Source of Variation	% of total variation	P value	P value summary	Significant?
																					Interaction	1.435	0.6237	ns	No
																					Row Factor	22.76	0.0014	**	Yes
		Days post-infection	AdipoqCre/+-Atglfl/fl																		Column Factor	0.005734	0.951	ns	No
		6	5.97955	4.59988	4.86034	4.73159	5.19118	4.19695	6.37466	5.22067	4.76975	4.77913	5.66167	4.7677
		10	4.47276	4.10037	5.94448	5.43775	4.56062	4.27026	4.44583	3.92078											ANOVA table	SS (Type III)	DF	MS	F (DFn, DFd)	P value
		20	5.50786	5.11394	5.01703	4.43616	3.71191	3.40248	4.11042												Interaction	0.3713	2	0.1856	F (2, 50) = 0,4765	P=0,6237
																					Row Factor	5.888	2	2.944	F (2, 50) = 7,557	P=0,0014
																					Column Factor	0.001484	1	0.001484	F (1, 50) = 0,003808	P=0,9510
																					Residual	19.48	50	0.3896
																					Difference between column means
																					Predicted (LS) mean of Atglfl/fl	4.726
																					Predicted (LS) mean of AdipoqCre/+-Atglfl/fl	4.737
																					Difference between predicted means	-0.01057
																					SE of difference	0.1712
																					95% CI of difference	-0,3545 to 0,3334
																					Data summary
																					Number of columns (Column Factor)	2
																					Number of rows (Row Factor)	3
																					Number of values	56
																					Sidak's multiple comparisons test	Predicted (LS) mean diff,	95,00% CI of diff,	Significant?	Summary	Adjusted P Value
																					Atglfl/fl - AdipoqCre/+-Atglfl/fl
																					6	0.151	-0,4785 to 0,7805	No	ns	0.9125
																					10	-0.2265	-0,9579 to 0,5049	No	ns	0.8317
																					20	0.04376	-0,7804 to 0,8679	No	ns	0.9989
																					Test details	Predicted (LS) mean 1	Predicted (LS) mean 2	Predicted (LS) mean diff,	SE of diff,	N1	N2	t	DF
																					Atglfl/fl - AdipoqCre/+-Atglfl/fl
																					6	5.245	5.094	0.151	0.2548	12	12	0.5927	50
																					10	4.418	4.644	-0.2265	0.2961	10	8	0.7649	50
																					20	4.515	4.471	0.04376	0.3336	7	7	0.1312	50

## Sheet: Figure 4F
		Days post-infection	Atglfl/fl																		Two-way ANOVA	Ordinary
		6	4.69721	5.47783	4.10997	5.9248	4.20917	5.66545	3.57102	4.9965	5.3406	5.2995	5.2637	4.0034							Alpha	0.05
		10	4.31026	4.40233	4.19408	3.92122	3.9861	3.2177	3.5798	2.9363	3.494	3.5854
		20	5.93298	6.3483	6.44871	6.14302	3.879	4.4243	3.7972												Source of Variation	% of total variation	P value	P value summary	Significant?
																					Interaction	2.831	0.366	ns	No
																					Row Factor	26.53	0.0003	***	Yes
		Days post-infection	AdipoqCre/+-Atglfl/fl																		Column Factor	0.5133	0.5447	ns	No
		6	5.86241	3.9257	4.05315	4.58341	4.0147	4.6212	4.8822	4.5238	4.2366	4.2655	4.3602	5.507
		10	4.3932	4.39967	5.02675	4.09316	3.4939	3.8816	3.5804	3.6733											ANOVA table	SS (Type III)	DF	MS	F (DFn, DFd)	P value
		20	6.14613	6.25285	5.63347	4.52244	4.8222	3.3019	3.5636												Interaction	1.273	2	0.6363	F (2, 50) = 1,026	P=0,3660
																					Row Factor	11.93	2	5.964	F (2, 50) = 9,612	P=0,0003
																					Column Factor	0.2308	1	0.2308	F (1, 50) = 0,3719	P=0,5447
																					Residual	31.02	50	0.6205
																					Difference between column means
																					Predicted (LS) mean of Atglfl/fl	4.642
																					Predicted (LS) mean of AdipoqCre/+-Atglfl/fl	4.51
																					Difference between predicted means	0.1318
																					SE of difference	0.2161
																					95% CI of difference	-0,3023 to 0,5658
																					Data summary
																					Number of columns (Column Factor)	2
																					Number of rows (Row Factor)	3
																					Number of values	56
																					Sidak's multiple comparisons test	Predicted (LS) mean diff,	95,00% CI of diff,	Significant?	Summary	Adjusted P Value
																					Atglfl/fl - AdipoqCre/+-Atglfl/fl
																					6	0.3103	-0,4841 to 1,105	No	ns	0.7115
																					10	-0.305	-1,228 to 0,6180	No	ns	0.803
																					20	0.3901	-0,6500 to 1,430	No	ns	0.7361
																					Test details	Predicted (LS) mean 1	Predicted (LS) mean 2	Predicted (LS) mean diff,	SE of diff,	N1	N2	t	DF
																					Atglfl/fl - AdipoqCre/+-Atglfl/fl
																					6	4.88	4.57	0.3103	0.3216	12	12	0.9648	50
																					10	3.763	4.068	-0.305	0.3736	10	8	0.8164	50
																					20	5.282	4.892	0.3901	0.421	7	7	0.9266	50

## Sheet: Figure 4G
	Atglfl/fl	AdipoqCre/+ Atglfl/fl				Column B	AdipoqCre/+
	30.6	44.5				Atglfl/fl
	35.8	83				vs.	vs,
	16.6	86				Column A	Atglfl/fl
	8.47	76.9
	15.5	58.9				Unpaired t test
		28				P value	0.002
		74.5				P value summary	**
		48.7				Significantly different (P < 0.05)?	Yes
						One- or two-tailed P value?	Two-tailed
						t, df	t=4,015, df=11
						How big is the difference?
						Mean of column A	21.39
						Mean of column B	62.56
						Difference between means (B - A) ± SEM	41,17 ± 10,25
						95% confidence interval	18,60 to 63,74
						R squared (eta squared)	0.5944
						F test to compare variances
						F, DFn, Dfd	3,361, 7, 4
						P value	0.2584
						P value summary	ns
						Significantly different (P < 0.05)?	No
						Data analyzed
						Sample size, column A	5
						Sample size, column B	8
