# Supplementary material for: Adipocyte lipolysis protects mice against Trypanosoma brucei infection
Source: Nat Microbiol. 2023 Oct 12;8(11):2020–32. doi: 10.1038/s41564-023-01496-7 (PMC10627827; doi:10.1038/s41564-023-01496-7)
Supplement: Supplementary file 7 — Statistical source data. [file 41564_2023_1496_MOESM7_ESM.xlsx]

## Sheet: Figure 5A
									Two-way ANOVA	Ordinary
	Hours	Vehicle		20 μM Forskolin					Alpha	0.05
	24	0.01914	0.0244992	0.408192	0.357854
	48	0.0174493	0.0272107	0.347551	0.335365				Source of Variation	% of total variation	P value	P value summary	Significant?
	72	0.0317583	0.0325145	0.790177	0.791857				Interaction	12.54	<0,0001	****	Yes
									Row Factor	13.76	<0,0001	****	Yes
									Column Factor	73.54	<0,0001	****	Yes
									ANOVA table	SS (Type III)	DF	MS	F (DFn, DFd)	P value
									Interaction	0.1178	2	0.05888	F (2, 6) = 251,5	P<0,0001
									Row Factor	0.1292	2	0.06461	F (2, 6) = 275,9	P<0,0001
									Column Factor	0.6904	1	0.6904	F (1, 6) = 2949	P<0,0001
									Residual	0.001405	6	0.0002342
									Difference between column means
									Predicted (LS) mean of Vehicle	0.02543
									Predicted (LS) mean of 20 μM Forskolin	0.5052
									Difference between predicted means	-0.4797
									SE of difference	0.008835
									95% CI of difference	-0,5014 to -0,4581
									Data summary
									Number of columns (Column Factor)	2
									Number of rows (Row Factor)	3
									Number of values	12
									Sidak's multiple comparisons test	Mean Diff,	95,00% CI of diff,	Significant?	Summary	Adjusted P Value
									Vehicle - 20 μM Forskolin
									Row 1	-0.3612	-0,4113 to -0,3111	Yes	****	<0,0001
									Row 2	-0.3191	-0,3692 to -0,2690	Yes	****	<0,0001
									Row 3	-0.7589	-0,8090 to -0,7088	Yes	****	<0,0001
									Test details	Mean 1	Mean 2	Mean Diff,	SE of diff,	N1	N2	t	DF
									Vehicle - 20 μM Forskolin
									Row 1	0.02182	0.383	-0.3612	0.0153	2	2	23.6	6
									Row 2	0.02233	0.3415	-0.3191	0.0153	2	2	20.86	6
									Row 3	0.03214	0.791	-0.7589	0.0153	2	2	49.59	6

## Sheet: Figure 5B
		Log10 parasites/ml
	Days post-inoculation	Vehicle			20 μM Forskolin						Two-way ANOVA	Ordinary
	24	3.727	4.04139	4.0607	3.42597	3.12494	3.39794				Alpha	0.05
	48	4	4.56427	4.53148	3.42597	3.42597	3.77815
	72	4.05436	5.04663	4.93576	3.30103	3.30103	3.74036				Source of Variation	% of total variation	P value	P value summary	Significant?
											Interaction	5.088	0.2582	ns	No
											Row Factor	10.87	0.0747	ns	No
											Column Factor	63.95	<0,0001	****	Yes
											ANOVA table	SS	DF	MS	F (DFn, DFd)	P value
											Interaction	0.2857	2	0.1429	F (2, 12) = 1,519	P=0,2582
											Row Factor	0.6104	2	0.3052	F (2, 12) = 3,245	P=0,0747
											Column Factor	3.591	1	3.591	F (1, 12) = 38,18	P<0,0001
											Residual	1.129	12	0.09406
											Difference between column means
											Mean of Vehicle	4.329
											Mean of 20 μM Forskolin	3.436
											Difference between means	0.8934
											SE of difference	0.1446
											95% CI of difference	0,5783 to 1,208
											Data summary
											Number of columns (Column Factor)	2
											Number of rows (Row Factor)	3
											Number of values	18
											Sidak's multiple comparisons test	Mean Diff,	95,00% CI of diff,	Significant?	Summary	Adjusted P Value
											Vehicle - 20 μM Forskolin
											Row 1	0.6267	-0,06699 to 1,320	No	ns	0.081
											Row 2	0.8219	0,1282 to 1,516	Yes	*	0.0195
											Row 3	1.231	0,5377 to 1,925	Yes	**	0.0011
											Test details	Mean 1	Mean 2	Mean Diff,	SE of diff,	N1	N2	t	DF
											Vehicle - 20 μM Forskolin
											Row 1	3.943	3.316	0.6267	0.2504	3	3	2.503	12
											Row 2	4.365	3.543	0.8219	0.2504	3	3	3.282	12
											Row 3	4.679	3.447	1.231	0.2504	3	3	4.918	12

## Sheet: Figure 5C
		Log10 parasites/ml
	Days post-inoculation	Vehicle			20 μM Forskolin						Two-way ANOVA	Ordinary
	24	4.23045	4.30103	4.23045	4.27875	4.23045	4.25527				Alpha	0.05
	48	5.31175	5.26717	5.21748	5.19033	5.16137	5.09691
	72	6.25285	5.99123	6.16435	6.02938	5.97313	6.0086				Source of Variation	% of total variation	P value	P value summary	Significant?
											Interaction	0.1585	0.1949	ns	No
											Row Factor	99.03	<0,0001	****	Yes
											Column Factor	0.3065	0.0194	*	Yes
											ANOVA table	SS	DF	MS	F (DFn, DFd)	P value
											Interaction	0.01584	2	0.007919	F (2, 12) = 1,880	P=0,1949
											Row Factor	9.897	2	4.948	F (2, 12) = 1175	P<0,0001
											Column Factor	0.03063	1	0.03063	F (1, 12) = 7,273	P=0,0194
											Residual	0.05055	12	0.004212
											Difference between column means
											Mean of Vehicle	5.219
											Mean of 20 μM Forskolin	5.136
											Difference between means	0.08251
											SE of difference	0.03059
											95% CI of difference	0,01585 to 0,1492
											Data summary
											Number of columns (Column Factor)	2
											Number of rows (Row Factor)	3
											Number of values	18
											Sidak's multiple comparisons test	Mean Diff,	95,00% CI of diff,	Significant?	Summary	Adjusted P Value
											Vehicle - 20 μM Forskolin
											Row 1	-0.0008491	-0,1477 to 0,1460	No	ns	>0,9999
											Row 2	0.1159	-0,03087 to 0,2627	No	ns	0.1405
											Row 3	0.1324	-0,01436 to 0,2792	No	ns	0.0815
											Test details	Mean 1	Mean 2	Mean Diff,	SE of diff,	N1	N2	t	DF
											Vehicle - 20 μM Forskolin
											Row 1	4.254	4.255	-0.0008491	0.05299	3	3	0.01602	12
											Row 2	5.265	5.15	0.1159	0.05299	3	3	2.188	12
											Row 3	6.136	6.004	0.1324	0.05299	3	3	2.499	12

## Sheet: Figure 5D
	24 hours post-inoculation
	Vehicle	20 μM Forskolin
	77.2	69.7
	78.2	66.2									Column B	20 μM Forskolin
	52.3	35.5									vs.	vs,
	70.7	46.8									Column A	Vehicle
											Paired t test
											P value	0.0233
											P value summary	*
											Significantly different (P < 0.05)?	Yes
											One- or two-tailed P value?	Two-tailed
											t, df	t=4,290, df=3
											Number of pairs	4
											How big is the difference?
											Mean of differences (B - A)	-15.05
											SD of differences	7.016
											SEM of differences	3.508
											95% confidence interval	-26,21 to -3,885
											R squared (partial eta squared)	0.8598
											How effective was the pairing?
											Correlation coefficient (r)	0.9189
											P value (one tailed)	0.0405
											P value summary	*
											Was the pairing significantly effective?	Yes

## Sheet: Figure 5E
		Vehicle				20 μM Forskolin							Significant?	P value	Mean of Vehicle	Mean of 20 μM Forskolin	Difference	SE of difference	t ratio	df
	G0/G1	84.9	83.6	79.3	82	79.9	77.2	73.6	69.9			G0/G1	Yes	0.02608	82.45	75.15	7.3	2.486	2.936	6
	S	2.51	3.51	2.85	1.94	4.18	8.24	3.49	4.95			S	No	0.062718	2.703	5.215	-2.513	1.102	2.281	6
	G2/M	10.6	10.7	15.1	13.1	13.6	12.4	18.5	21.7			G2/M	No	0.134974	12.38	16.55	-4.175	2.418	1.727	6

## Sheet: Figure 5F
			G0/G1	S	G2/M
		Vehicle (PAD1-)	72.275	7.73	18.45
		Forskolin (PAD1-)	65.775	8.92	22.6
		Vehicle (PAD1+)	87.375	0.7275	9.0075
		Forskolin (PAD1+)	83.45	2.7	10.3875
