# Supplementary material for: Adipocyte lipolysis protects mice against Trypanosoma brucei infection
Source: Nat Microbiol. 2023 Oct 12;8(11):2020–32. doi: 10.1038/s41564-023-01496-7 (PMC10627827; doi:10.1038/s41564-023-01496-7)
Supplement: Supplementary file 8 — Statistical source data. [file 41564_2023_1496_MOESM8_ESM.xlsx]

## Sheet: Figure 6A
	Non-infected			Day 6 post-infection							Significant?	P value	Mean of Non-infected	Mean of Day 6 post-infection	Difference	SE of difference	t ratio	df
C14:0	0.5	0.461538	0.5	0.202899	0.245614	0.255319				C14:0	Yes	0.000253	0.4872	0.2346	0.2526	0.02058	12.27	4
C16:0	1.92857	1.80769	1.77778	1.44928	1.52632	1.42553				C16:0	Yes	0.002558	1.838	1.467	0.371	0.05523	6.717	4
C16:1	0.214286	0.192308	0.222222	0.0869565	0.105263	0.0851064				C16:1	Yes	0.000443	0.2096	0.09244	0.1172	0.01102	10.63	4
C18:0	0.428571	0.576923	0.5	0.666667	0.789474	0.659574				C18:0	Yes	0.027682	0.5018	0.7052	-0.2034	0.06011	3.384	4
C18:1	0.642857	0.769231	0.666667	0.84058	1.10526	0.957447				C18:1	Yes	0.032839	0.6929	0.9678	-0.2748	0.08584	3.202	4
C18:2	1	1.15385	1.05556	1.04348	1.35088	1.14894				C18:2	No	0.331393	1.07	1.181	-0.1113	0.1008	1.104	4
Sum	4.71429	4.96154	4.72222	4.28986	5.12281	4.53191				Sum	No	0.592648	4.799	4.648	0.1512	0.2603	0.5806	4

## Sheet: Figure 6B
	Vehicle	C14:0 (0.23 mM)	C16:0 (1.47 mM)	C16:1 (0.09 mM)	C18:0 (0.71 mM)	C18:1 (0.97 mM)	C18:2 (1.18 mM)	Mix (4.65 mM)	Hexadecanol (5 mM)	Hexadecanol (1.5 mM)
	95.71	94.18	95.08	96.32	95.97	95.95	5.8	1.4	83.7	94.84		Sidak's multiple comparisons test	Mean Diff,	95,00% CI of diff,	Significant?	Summary	Adjusted P Value	A-?
	94.03	94.62	92.1	94.08	89.8	94.34	11.4	20.2	58.9	93.04		Vehicle vs. C14:0 (0.23 mM)	1.033	-19,34 to 21,41	No	ns	>0,9999	B	C14:0 (0,23 mM)
	92.65	92.48	91.86	93.85	94.83	94.03	11.7	7.5	25.6	94.18		Vehicle vs. C16:0 (1.47 mM)	1.283	-19,09 to 21,66	No	ns	>0,9999	C	C16:0 (1,47 mM)
	92.92	89.9	91.14	93.13	92.14	91.15	15.1	11.6	88.8	92.42		Vehicle vs. C16:1 (0.09 mM)	-0.5175	-20,89 to 19,86	No	ns	>0,9999	D	C16:1 (0,09 mM)
												Vehicle vs. C18:0 (0.71 mM)	0.6425	-19,73 to 21,02	No	ns	>0,9999	E	C18:0 (0,71 mM)
												Vehicle vs. C18:1 (0.97 mM)	-0.04	-20,42 to 20,34	No	ns	>0,9999	F	C18:1 (0,97 mM)
												Vehicle vs. C18:2 (1.18 mM)	82.83	62,45 to 103,2	Yes	****	<0,0001	G	C18:2 (1,18 mM)
												Vehicle vs. Mix (4.65 mM)	83.65	63,28 to 104,0	Yes	****	<0,0001	H	Mix (4,65 mM)
												Vehicle vs. Hexadecanol (5 mM)	29.58	9,200 to 49,95	Yes	**	0.0014	K	Hexadecanol (5 mM)
												Vehicle vs. Hexadecanol (1.5 mM)	0.2075	-20,17 to 20,58	No	ns	>0,9999	L	Hexadecanol (1,5 mM)
												Test details	Mean 1	Mean 2	Mean Diff,	SE of diff,	n1	n2	t	DF
												Vehicle vs. C14:0 (0.23 mM)	93.83	92.8	1.033	6.84	4	4	0.1509	30
												Vehicle vs. C16:0 (1.47 mM)	93.83	92.55	1.283	6.84	4	4	0.1875	30
												Vehicle vs. C16:1 (0.09 mM)	93.83	94.35	-0.5175	6.84	4	4	0.07565	30
												Vehicle vs. C18:0 (0.71 mM)	93.83	93.19	0.6425	6.84	4	4	0.09393	30
												Vehicle vs. C18:1 (0.97 mM)	93.83	93.87	-0.04	6.84	4	4	0.005848	30
												Vehicle vs. C18:2 (1.18 mM)	93.83	11	82.83	6.84	4	4	12.11	30
												Vehicle vs. Mix (4.65 mM)	93.83	10.18	83.65	6.84	4	4	12.23	30
												Vehicle vs. Hexadecanol (5 mM)	93.83	64.25	29.58	6.84	4	4	4.324	30
												Vehicle vs. Hexadecanol (1.5 mM)	93.83	93.62	0.2075	6.84	4	4	0.03033	30

## Sheet: Figure 6C
												Sidak's multiple comparisons test	Mean Diff,	95,00% CI of diff,	Significant?	Summary	Adjusted P Value	A-?
												Vehicle vs. C14:0 (0.23 mM)	0.81	-19,58 to 21,20	No	ns	>0,9999	B	C14:0 (0,23 mM)
	Vehicle	C14:0 (0.23 mM)	C16:0 (1.47 mM)	C16:1 (0.09 mM)	C18:0 (0.71 mM)	C18:1 (0.97 mM)	C18:2 (1.18 mM)	Mix (4.65 mM)	Hexadecanol (5 mM)	Hexadecanol (1.5 mM)		Vehicle vs. C16:0 (1.47 mM)	1.623	-18,77 to 22,01	No	ns	>0,9999	C	C16:0 (1,47 mM)
	95.61	95.31	94.86	95.47	95.75	95.48	13.7	24.2	83.7	94.38		Vehicle vs. C16:1 (0.09 mM)	0.83	-19,56 to 21,22	No	ns	>0,9999	D	C16:1 (0,09 mM)
	95.3	95.8	93.9	93.96	92.2	94.89	17.9	22.2	62.6	94.6		Vehicle vs. C18:0 (0.71 mM)	0.6075	-19,78 to 21,00	No	ns	>0,9999	E	C18:0 (0,71 mM)
	94.37	93.75	93.05	94.03	95.21	94.76	22.6	24	27.9	94.91		Vehicle vs. C18:1 (0.97 mM)	0.62	-19,77 to 21,01	No	ns	>0,9999	F	C18:1 (0,97 mM)
	92.72	89.9	89.7	91.22	92.41	90.39	39.9	24.8	89.4	91.26		Vehicle vs. C18:2 (1.18 mM)	70.98	50,58 to 91,37	Yes	****	<0,0001	G	C18:2 (1,18 mM)
												Vehicle vs. Mix (4.65 mM)	70.7	50,31 to 91,09	Yes	****	<0,0001	H	Mix (4,65 mM)
												Vehicle vs. Hexadecanol (5 mM)	28.6	8,209 to 48,99	Yes	**	0.0021	K	Hexadecanol (5 mM)
												Vehicle vs. Hexadecanol (1.5 mM)	0.7125	-19,68 to 21,10	No	ns	>0,9999	L	Hexadecanol (1,5 mM)
												Test details	Mean 1	Mean 2	Mean Diff,	SE of diff,	n1	n2	t	DF
												Vehicle vs. C14:0 (0.23 mM)	94.5	93.69	0.81	6.845	4	4	0.1183	30
												Vehicle vs. C16:0 (1.47 mM)	94.5	92.88	1.623	6.845	4	4	0.237	30
												Vehicle vs. C16:1 (0.09 mM)	94.5	93.67	0.83	6.845	4	4	0.1213	30
												Vehicle vs. C18:0 (0.71 mM)	94.5	93.89	0.6075	6.845	4	4	0.08875	30
												Vehicle vs. C18:1 (0.97 mM)	94.5	93.88	0.62	6.845	4	4	0.09057	30
												Vehicle vs. C18:2 (1.18 mM)	94.5	23.53	70.98	6.845	4	4	10.37	30
												Vehicle vs. Mix (4.65 mM)	94.5	23.8	70.7	6.845	4	4	10.33	30
												Vehicle vs. Hexadecanol (5 mM)	94.5	65.9	28.6	6.845	4	4	4.178	30
												Vehicle vs. Hexadecanol (1.5 mM)	94.5	93.79	0.7125	6.845	4	4	0.1041	30

## Sheet: Figure 6D
		Splenocytes					Splenocytes	Sidak's multiple comparisons test	Mean Diff,	95,00% CI of diff,	Significant?	Summary	Adjusted P Value	A-?
		SP-Vehicle	SP-C18:2 (1.18 mM)	SP-Mix (4.65 mM)				SP-Vehicle vs. SP-C18:2 (1.18 mM)	3.133	-8,875 to 15,14	No	ns	0.7184	B	SP-C18:2 (1,18 mM)
		53.6	49.5	53.6				SP-Vehicle vs. SP-Mix (4.65 mM)	-0.5	-12,51 to 11,51	No	ns	0.9912	C	SP-Mix (4,65 mM)
		64	58	60.8
		57.6	58.3	62.3				Test details	Mean 1	Mean 2	Mean Diff,	SE of diff,	n1	n2	t	DF
								SP-Vehicle vs. SP-C18:2 (1.18 mM)	58.4	55.27	3.133	4.058	3	3	0.7721	6
								SP-Vehicle vs. SP-Mix (4.65 mM)	58.4	58.9	-0.5	4.058	3	3	0.1232	6
		3T3-L1 pre-adipocytes					3T3-L1 pre-adipocytes	Sidak's multiple comparisons test	Mean Diff,	95,00% CI of diff,	Significant?	Summary	Adjusted P Value	D-?
		Vehicle	C18:2 (1.18 mM)	Mix (4.65 mM)				3T3-Vehicle vs. 3T3-C18:2 (1.18 mM)	-0.2667	-1,447 to 0,9141	No	ns	0.778	E	3T3-C18:2 (1,18 mM)
		98.4	98.6	98.9				3T3-Vehicle vs. 3T3-Mix (4.65 mM)	0.1667	-1,014 to 1,347	No	ns	0.9044	F	3T3-Mix (4,65 mM)
		99.1	99.2	97.9
		98.9	99.4	99.1				Test details	Mean 1	Mean 2	Mean Diff,	SE of diff,	n1	n2	t	DF
								3T3-Vehicle vs. 3T3-C18:2 (1.18 mM)	98.8	99.07	-0.2667	0.3991	3	3	0.6682	6
								3T3-Vehicle vs. 3T3-Mix (4.65 mM)	98.8	98.63	0.1667	0.3991	3	3	0.4176	6

## Sheet: Figure 6E
	Days post-infection
	0	6	9	16	30
	0.849782	1.4352	0.526019	0.184398	0.426686
	1.91657	0.892485	0.265144	0.212348	0.435355					Sidak's multiple comparisons test	Mean Diff,	95,00% CI of diff,	Significant?	Summary	Adjusted P Value	A-?
	1.26128	0.769812	0.6122	0.263592	0.598096					0 vs. 6	-0.03978	-0,3766 to 0,2970	No	ns	0.9966	B	6
	0.666549	1.09668	0.215454	0.200702	0.37797					0 vs. 9	0.5742	0,1345 to 1,014	Yes	**	0.0064	D	9
	0.797763	1.29389	0.510165	0.413439						0 vs. 16	0.7123	0,2968 to 1,128	Yes	***	0.0003	E	16
	0.984468	1.77195		0.451565						0 vs. 30	0.5405	0,06675 to 1,014	Yes	*	0.02	F	30
	0.799196	0.865283
	0.942165	0.947309								Test details	Mean 1	Mean 2	Mean Diff,	SE of diff,	n1	n2	t	DF
	0.782227	0.553828								0 vs. 6	1	1.04	-0.03978	0.1279	9	14	0.3111	33
		1.33746								0 vs. 9	1	0.4258	0.5742	0.1669	9	5	3.44	33
		0.726552								0 vs. 16	1	0.2877	0.7123	0.1577	9	6	4.516	33
		0.669359								0 vs. 30	1	0.4595	0.5405	0.1798	9	4	3.005	33
		1.32632
		0.8708

## Sheet: Figure 6F
	Day 0		Day 6
	Atglfl/fl	AdipoqCre/+ Atglfl/fl	Atglfl/fl	AdipoqCre/+ Atglfl/fl
	1.12717	0.584572	0.936947	0.561262
	1.03467	0.561476	1.38856	0.572404						Sidak's multiple comparisons test	Mean Diff,	95,00% CI of diff,	Significant?	Summary	Adjusted P Value	B-?
	0.838167	0.411883	0.991272	0.435263						Atglfl/fl D0 vs. AdipoqCre/+ Atglfl/fl D0	0.4807	0,1549 to 0,8065	Yes	**	0.0053	C	AdipoqCre/+ Atglfl/fl
			1.1223	0.509983						Atglfl/fl D0 vs. Atglfl/fl D6	-0.1098	-0,4146 to 0,1950	No	ns	0.6955	D	Atglfl/fl
										Atglfl/fl D6 vs. AdipoqCre/+ Atglfl/fl D6	0.4803	0,1755 to 0,7851	Yes	**	0.0034	E	AdipoqCre/+ Atglfl/fl
										Test details	Mean 1	Mean 2	Mean Diff,	SE of diff,	n1	n2	t	DF
										Atglfl/fl D0 vs. AdipoqCre/+ Atglfl/fl D0	1	0.5193	0.4807	0.1139	3	3	4.22	10
										Atglfl/fl D0 vs. Atglfl/fl D6	1	1.11	-0.1098	0.1066	3	4	1.03	10
										Atglfl/fl D6 vs. AdipoqCre/+ Atglfl/fl D6	1	0.5197	0.4803	0.1066	3	4	4.507	10
