# Supplementary material for: Adipocyte lipolysis protects mice against Trypanosoma brucei infection
Source: Nat Microbiol. 2023 Oct 12;8(11):2020–32. doi: 10.1038/s41564-023-01496-7 (PMC10627827; doi:10.1038/s41564-023-01496-7)
Supplement: Supplementary file 9 — Statistical source data. [file 41564_2023_1496_MOESM9_ESM.xlsx]

## Sheet: Extended Data Figure 2
	Days post infection
	0	6	8	10	12	14	16
	0.009696	0.01086	0.010266	0.010971	0.01667	0.026398	0.030865
	0.008114	0.006935	0.009545	0.014068	0.024079	0.01745	0.033862			Sidak's multiple comparisons test	Mean Diff,	95,00% CI of diff,	Significant?	Summary	Adjusted P Value	A-?
	0.008968	0.008921	0.012267	0.015202	0.018079	0.01703	0.029134			0 vs. 6	0.0006616	-0,01075 to 0,01207	No	ns	>0,9999	B	6
	0.006428	0.007677	0.012715	0.012233	0.020583	0.02189	0.072837			0 vs. 8	-0.001078	-0,01249 to 0,01033	No	ns	>0,9999	C	8
	0.008001	0.012058	0.011534	0.011195	0.027575	0.040044	0.065354			0 vs. 10	-0.00359	-0,01500 to 0,007818	No	ns	0.9477	D	10
	0.009417	0.009493	0.010055	0.017784	0.013924	0.026413	0.034692			0 vs. 12	-0.01017	-0,02157 to 0,001241	No	ns	0.1033	E	12
	0.012658									0 vs. 14	-0.01489	-0,02629 to -0,003478	Yes	**	0.0051	F	14
	0.010292									0 vs. 16	-0.03447	-0,04588 to -0,02306	Yes	****	<0,0001	G	16
	0.010669
	0.015613									Test details	Mean 1	Mean 2	Mean Diff,	SE of diff,	n1	n2	t	DF
										0 vs. 6	0.009986	0.009324	0.0006616	0.004116	10	6	0.1607	39
										0 vs. 8	0.009986	0.01106	-0.001078	0.004116	10	6	0.2619	39
										0 vs. 10	0.009986	0.01358	-0.00359	0.004116	10	6	0.8721	39
										0 vs. 12	0.009986	0.02015	-0.01017	0.004116	10	6	2.47	39
										0 vs. 14	0.009986	0.02487	-0.01489	0.004116	10	6	3.616	39
										0 vs. 16	0.009986	0.04446	-0.03447	0.004116	10	6	8.374	39
