# Supplementary material for: Adipocyte lipolysis protects mice against Trypanosoma brucei infection
Source: Nat Microbiol. 2023 Oct 12;8(11):2020–32. doi: 10.1038/s41564-023-01496-7 (PMC10627827; doi:10.1038/s41564-023-01496-7)
Supplement: Supplementary file 10 — Statistical source data. [file 41564_2023_1496_MOESM10_ESM.xlsx]

## Sheet: Extended Data Figure 3A
	0	5x104	5x105				Sidak's multiple comparisons test	Mean Diff,	95,00% CI of diff,	Significant?	Summary	Adjusted P Value
	0.0289399	0.0297757	0.0261575				0 vs. 5x104	-0.0002205	-0,01192 to 0,01148	No	ns	>0,9999	A-B
	0.0274214	0.0257704	0.023114				0 vs. 5x105	0.001004	-0,01070 to 0,01270	No	ns	0.9929	A-C
	0.0348837	0.0353374	0.0364128				5x104 vs. 5x105	0.001224	-0,01048 to 0,01292	No	ns	0.9873	B-C
	0.0358079	0.0370513	0.0373538
							Test details	Mean 1	Mean 2	Mean Diff,	SE of diff,	n1	n2	t	DF
							0 vs. 5x104	0.03176	0.03198	-0.0002205	0.004003	4	4	0.05509	9
							0 vs. 5x105	0.03176	0.03076	0.001004	0.004003	4	4	0.2507	9
							5x104 vs. 5x105	0.03198	0.03076	0.001224	0.004003	4	4	0.3058	9

## Sheet: Extended Data Figure 3B
		5% O2				21% O2
	5x104	0.460145	0.824445	0.302445	0.652806	0.0967129	0.134878	0.0351831	0.16632		Sidak's multiple comparisons test	Mean Diff,	95,00% CI of diff,	Significant?	Summary	Adjusted P Value
	5x105	4.92824	4.70662	4.5751	5.4002	2.52343	2.85476	1.97622	2.73389
											5% O2 - 21% O2
											5x104	0.4517	-0,07254 to 0,9759	No	ns	0.094
											5x105	2.38	1,856 to 2,905	Yes	****	<0,0001
											Test details	Mean 1	Mean 2	Mean Diff,	SE of diff,	N1	N2	t	DF
											5% O2 - 21% O2
											5x104	0.56	0.1083	0.4517	0.2053	4	4	2.2	12
											5x105	4.903	2.522	2.38	0.2053	4	4	11.59	12
