# Supplementary material for: Adipocyte lipolysis protects mice against Trypanosoma brucei infection
Source: Nat Microbiol. 2023 Oct 12;8(11):2020–32. doi: 10.1038/s41564-023-01496-7 (PMC10627827; doi:10.1038/s41564-023-01496-7)
Supplement: Supplementary file 11 — Statistical source data. [file 41564_2023_1496_MOESM11_ESM.xlsx]

## Sheet: Extended Data Figure 4A
	Days post-infection
	0	6	9	16
	0.996216	1.39314	0.732371	0.327726						Sidak's multiple comparisons test	Mean Diff,	95,00% CI of diff,	Significant?	Summary	Adjusted P Value	A-?
	0.778154	0.963922	0.40799	0.549883						0 vs. 6	0.03788	-0,1512 to 0,2270	No	ns	0.9454	B	6
	1.22563	0.932102	0.366994	0.336635						0 vs. 9	0.2443	0,04684 to 0,4418	Yes	*	0.011	C	9
	1.34195	0.808211	0.540278	0.455111						0 vs. 16	0.687	0,4704 to 0,9037	Yes	****	<0,0001	D	16
	0.65805	1.05242	0.701803	0.19371
	1.04735	1.20317	0.962219	0.322832						Test details	Mean 1	Mean 2	Mean Diff,	SE of diff,	n1	n2	t	DF
	0.962177	0.855181	0.72973	0.176473						0 vs. 6	1	0.9621	0.03788	0.07596	13	13	0.4986	41
	0.946244	0.768529	1.07076	0.141476						0 vs. 9	1	0.7557	0.2443	0.07934	13	11	3.08	41
	1.04423	0.848002	0.696253							0 vs. 16	1	0.313	0.687	0.08703	13	8	7.894	41
	0.850538	0.849154	0.957464
	1.06334	0.914623	1.14635
	1.10965	0.991707
	0.976473	0.927447

## Sheet: Extended Data Figure 4B
	Days post-infection
	0	6	9	16					Sidak's multiple comparisons test	Mean Diff,	95,00% CI of diff,	Significant?	Summary	Adjusted P Value	A-?
	0.726354	0.160599	0.708006	0.5154					0 vs. 6	0.5081	0,2993 to 0,7169	Yes	****	<0,0001	B	6
	0.793572	0.266966	0.438437	0.630427					0 vs. 9	0.2743	0,05626 to 0,4924	Yes	**	0.0096	C	9
	1.48007	0.105709	0.557402	0.305928					0 vs. 16	0.5335	0,2943 to 0,7728	Yes	****	<0,0001	D	16
	1.17534	0.334203	0.521511	0.552156
	0.824662	0.442489	0.665643	0.43824					Test details	Mean 1	Mean 2	Mean Diff,	SE of diff,	n1	n2	t	DF
	1.11587	0.99259	0.709253	0.670018					0 vs. 6	1	0.4919	0.5081	0.08389	13	13	6.057	41
	0.907374	0.700519	0.728702	0.342739					0 vs. 9	1	0.7257	0.2743	0.08762	13	11	3.131	41
	0.933859	0.552756	0.909327	0.276742					0 vs. 16	1	0.4665	0.5335	0.0961	13	8	5.552	41
	1.0429	0.48469	0.56331
	0.858802	0.557641	0.894528
	0.993234	0.560448	1.28604
	1.14127	0.560637
	1.00669	0.675914
