# Supplementary material for: Adipocyte lipolysis protects mice against Trypanosoma brucei infection
Source: Nat Microbiol. 2023 Oct 12;8(11):2020–32. doi: 10.1038/s41564-023-01496-7 (PMC10627827; doi:10.1038/s41564-023-01496-7)
Supplement: Supplementary file 12 — Statistical source data. [file 41564_2023_1496_MOESM12_ESM.xlsx]

## Sheet: Extended Data Figure 5A
		Days post-infection	Sham					6-OHDA								Two-way ANOVA	Ordinary
		0	100	100	100	100	100	100	100	100	100	100				Alpha	0.05
		2	125.129	112.401	104.532	108.026	112.081	112.348	97.3662	133.021	104.196	87.7807
		4	123.156	101.929	111.999	124.041	103.866	104.96	93.1952	118.299	107.729	89.2611				Source of Variation	% of total variation	P value	P value summary	Significant?
		6	82.8339	73.9225	77.4657	108.389	78.3464	90.8656	78.4315	97.4174	68.0831	70.0182				Interaction	1.58	0.5181	ns	No
		7	81.4138	73.7054	78.8261	89.3679	75.0531	57.6431	64.1912	80.6847	61.8674	53.106				Row Factor	83.04	<0,0001	****	Yes
		12	70.4989	55.9616	71.3369	57.9185	79.3344	56.8047	57.7061	76.1424	80.7979	58.3363				Column Factor	0.5116	0.0723	ns	No
		14	65.137	60.7272	53.2837	52.1185	62.7613	71.1692	52.9812	73.9042	62.6516	54.6805
		18	58.8833	73.8875	75.211	51.2724	62.3725	68.5068	62.3785	54.5843	60.6164	58.7627				ANOVA table	SS	DF	MS	F (DFn, DFd)	P value
		23	62.5587	52.1577	81.2779	58.9791	45.313	68.5861	58.7792	54.2188	42.8821	46.7902				Interaction	968.4	11	88.04	F (11, 96) = 0,9270	P=0,5181
		28	60.5308	55.6553	71.8001	47.0114	53.4944	68.8351	68.5974	65.2932	58.6178	53.5135				Row Factor	50904	11	4628	F (11, 96) = 48,73	P<0,0001
		33	42.0269	56.2014	72.0505	44.6522	40.5747	53.832	54.9563	51.3542	47.1488	50.8506				Column Factor	313.6	1	313.6	F (1, 96) = 3,302	P=0,0723
		35	42.8167	46.6847	64.6137	53.2417	50.6625	49.5361	53.1031	50.7153	45.7995	41.6056				Residual	9117	96	94.97
																Difference between column means
																Mean of Sham	74.99
																Mean of 6-OHDA	71.76
																Difference between means	3.233
																SE of difference	1.779
																95% CI of difference	-0,2986 to 6,765
																Data summary
																Number of columns (Column Factor)	2
																Number of rows (Row Factor)	12
																Number of values	120
																Sidak's multiple comparisons test	Mean Diff,	95,00% CI of diff,	Significant?	Summary	Adjusted P Value
																Sham - 6-OHDA
																Row 1	0	-18,04 to 18,04	No	ns	>0,9999
																Row 2	5.491	-12,55 to 23,54	No	ns	0.9965
																Row 3	10.31	-7,735 to 28,35	No	ns	0.7086
																Row 4	3.228	-14,82 to 21,27	No	ns	>0,9999
																Row 5	16.17	-1,869 to 34,22	No	ns	0.1147
																Row 6	1.053	-16,99 to 19,10	No	ns	>0,9999
																Row 7	-4.272	-22,32 to 13,77	No	ns	0.9997
																Row 8	3.356	-14,69 to 21,40	No	ns	>0,9999
																Row 9	5.806	-12,24 to 23,85	No	ns	0.9942
																Row 10	-5.273	-23,32 to 12,77	No	ns	0.9976
																Row 11	-0.5272	-18,57 to 17,52	No	ns	>0,9999
																Row 12	3.452	-14,59 to 21,50	No	ns	>0,9999
																Test details	Mean 1	Mean 2	Mean Diff,	SE of diff,	N1	N2	t	DF
																Sham - 6-OHDA
																Row 1	100	100	0	6.163	5	5	0	96
																Row 2	112.4	106.9	5.491	6.163	5	5	0.891	96
																Row 3	113	102.7	10.31	6.163	5	5	1.673	96
																Row 4	84.19	80.96	3.228	6.163	5	5	0.5238	96
																Row 5	79.67	63.5	16.17	6.163	5	5	2.624	96
																Row 6	67.01	65.96	1.053	6.163	5	5	0.1708	96
																Row 7	58.81	63.08	-4.272	6.163	5	5	0.6931	96
																Row 8	64.33	60.97	3.356	6.163	5	5	0.5444	96
																Row 9	60.06	54.25	5.806	6.163	5	5	0.942	96
																Row 10	57.7	62.97	-5.273	6.163	5	5	0.8555	96
																Row 11	51.1	51.63	-0.5272	6.163	5	5	0.08554	96
																Row 12	51.6	48.15	3.452	6.163	5	5	0.5601	96

## Sheet: Extended Data Figure 5B
	Days post-infection	WT		Tnfa-/-							Two-way ANOVA	Ordinary
	0	100	100	100	100	100	100				Alpha	0.05
	3	99.5287	96.934	100.107	105.182	109.719	97.0236
	6	67.6447	55.1085	86.1729	88.3075	85.7143	79.8918				Source of Variation	% of total variation	P value	P value summary	Significant?
	9	60.2613	64.4121	78.3689	67.1583	60.0609	58.667				Interaction	4.411	0.154	ns	No
	12	67.0046	49.2237	66.8853	63.3052	67.3336	57.3098				Row Factor	73.51	<0,0001	****	Yes
	16	71.634	33.7621	83.9168	69.2202	76.8069	69.3434				Column Factor	6.361	0.0006	***	Yes
	20	56.9946	35.8678	62.0386	62.1602	64.3744	49.6104
											ANOVA table	SS (Type III)	DF	MS	F (DFn, DFd)	P value
											Interaction	703.5	6	117.3	F (6, 28) = 1,717	P=0,1540
											Row Factor	11724	6	1954	F (6, 28) = 28,60	P<0,0001
											Column Factor	1015	1	1015	F (1, 28) = 14,85	P=0,0006
											Residual	1913	28	68.31
											Difference between column means
											Predicted (LS) mean of WT	68.46
											Predicted (LS) mean of Tnfa-/-	78.88
											Difference between predicted means	-10.43
											SE of difference	2.705
											95% CI of difference	-15,97 to -4,884
											Data summary
											Number of columns (Column Factor)	2
											Number of rows (Row Factor)	7
											Number of values	42
											Sidak's multiple comparisons test	Predicted (LS) mean diff,	95,00% CI of diff,	Significant?	Summary	Adjusted P Value
											WT - Tnfa-/-
											Row 1	0	-20,71 to 20,71	No	ns	>0,9999
											Row 2	-4.777	-25,49 to 15,93	No	ns	0.9932
											Row 3	-23.65	-44,35 to -2,935	Yes	*	0.0182
											Row 4	-3.727	-24,44 to 16,98	No	ns	0.9985
											Row 5	-5.594	-26,30 to 15,12	No	ns	0.9829
											Row 6	-22.12	-42,83 to -1,414	Yes	*	0.0309
											Row 7	-13.11	-33,82 to 7,595	No	ns	0.4318
											Test details	Predicted (LS) mean 1	Predicted (LS) mean 2	Predicted (LS) mean diff,	SE of diff,	N1	N2	t	DF
											WT - Tnfa-/-
											Row 1	100	100	0	7.158	2	4	0	28
											Row 2	98.23	103	-4.777	7.158	2	4	0.6673	28
											Row 3	61.38	85.02	-23.65	7.158	2	4	3.303	28
											Row 4	62.34	66.06	-3.727	7.158	2	4	0.5207	28
											Row 5	58.11	63.71	-5.594	7.158	2	4	0.7816	28
											Row 6	52.7	74.82	-22.12	7.158	2	4	3.091	28
											Row 7	46.43	59.55	-13.11	7.158	2	4	1.832	28
