# Supplementary material for: Adipocyte lipolysis protects mice against Trypanosoma brucei infection
Source: Nat Microbiol. 2023 Oct 12;8(11):2020–32. doi: 10.1038/s41564-023-01496-7 (PMC10627827; doi:10.1038/s41564-023-01496-7)
Supplement: Supplementary file 13 — Statistical source data. [file 41564_2023_1496_MOESM13_ESM.xlsx]

## Sheet: Extended Data Figure 6A
	Days post-infection
	0	6	8	10	12	14	16
	0.987084	0.907294	2.22786	1.63397	1.48511	1.0161	1.09009						Sidak's multiple comparisons test	Mean Diff,	95,00% CI of diff,	Significant?	Summary	Adjusted P Value	A-?
	1.83083	1.61101	1.3873	3.29128	2.36417	0.968864	0.454177						0 vs. 6	-0.606	-1,343 to 0,1309	No	ns	0.1572	B	6
	1.12363	1.40619	2.20674	1.829	2.42663	1.22342	1.3875						0 vs. 8	-0.8638	-1,645 to -0,08223	Yes	*	0.0236	C	8
	1.08536	3.07875	1.55414	2.67314	1.0847	1.49569	1.61564						0 vs. 10	-1.25	-1,987 to -0,5129	Yes	***	0.0002	D	10
	0.705915	0.954546	1.94312	2.42117	1.99543	0.46062	0.783596						0 vs. 12	-0.8712	-1,653 to -0,08961	Yes	*	0.0221	E	12
	0.640939	1.67835		1.64999		0.911219	1.22627						0 vs. 14	-0.01265	-0,7496 to 0,7242	No	ns	>0,9999	F	14
	0.818389												0 vs. 16	-0.09288	-0,8298 to 0,6440	No	ns	0.9996	G	16
	0.863063
	1.1248												Test details	Mean 1	Mean 2	Mean Diff,	SE of diff,	n1	n2	t	DF
	0.819988												0 vs. 6	1	1.606	-0.606	0.2651	10	6	2.286	37
													0 vs. 8	1	1.864	-0.8638	0.2812	10	5	3.072	37
													0 vs. 10	1	2.25	-1.25	0.2651	10	6	4.713	37
													0 vs. 12	1	1.871	-0.8712	0.2812	10	5	3.098	37
													0 vs. 14	1	1.013	-0.01265	0.2651	10	6	0.04771	37
													0 vs. 16	1	1.093	-0.09288	0.2651	10	6	0.3503	37

## Sheet: Extended Data Figure 6C
	Non-infected Ad libitum	D8 Ad libitum	Non-infected Pair-fed					Sidak's multiple comparisons test	Mean Diff,	95,00% CI of diff,	Significant?	Summary	Adjusted P Value
	1.71589	1.39095	0.855443					Non-infected Ad libitum vs. D8 Ad libitum	-1.086	-2,161 to -0,01100	Yes	*	0.0475	A-B
	1.07657	3.1997	0.333488					Non-infected Ad libitum vs. Non-infected Pair-fed	0.1671	-0,9078 to 1,242	No	ns	0.9643	A-C
	0.635379	1.96115	0.733163					D8 Ad libitum vs. Non-infected Pair-fed	1.253	0,2396 to 2,267	Yes	*	0.0155	B-C
	0.572159	1.89765	0.606514
		1.98019	1.63575					Test details	Mean 1	Mean 2	Mean Diff,	SE of diff,	n1	n2	t	DF
								Non-infected Ad libitum vs. D8 Ad libitum	1	2.086	-1.086	0.3825	4	5	2.839	11
								Non-infected Ad libitum vs. Non-infected Pair-fed	1	0.8329	0.1671	0.3825	4	5	0.437	11
								D8 Ad libitum vs. Non-infected Pair-fed	2.086	0.8329	1.253	0.3606	5	5	3.475	11

## Sheet: Extended Data Figure 6D
		Day 0	Day 6					Sidak's multiple comparisons test	Mean Diff,	95,00% CI of diff,	Significant?	Summary	Adjusted P Value
		WT	WT	Rag2-/-				WT vs. WT	-1.309	-1,746 to -0,8723	Yes	****	<0,0001	A-B
		0.627184	2.04487	2.69355				WT vs. Rag2-/-	-1.34	-1,800 to -0,8795	Yes	****	<0,0001	A-C
		0.826135	1.64333	2.09666				WT vs. Rag2-/-	-0.03079	-0,4912 to 0,4296	No	ns	0.9976	B-C
		1.24671	2.09157	1.8381
		1.22218	1.95463	1.95711				Test details	Mean 1	Mean 2	Mean Diff,	SE of diff,	n1	n2	t	DF
		1.36063	2.62164	2.53296				WT vs. WT	1	2.309	-1.309	0.172	11	11	7.61	28
		0.717159	3.76195	2.41327				WT vs. Rag2-/-	1	2.34	-1.34	0.1813	11	9	7.39	28
		1.13014	2.47373	2.284				WT vs. Rag2-/-	2.309	2.34	-0.03079	0.1813	11	9	0.1698	28
		0.961777	2.38408	2.70778
		0.894898	1.75586	2.53529
		0.992154	2.35244
		1.02104	2.31559
