# Supplementary material for: Adipocyte lipolysis protects mice against Trypanosoma brucei infection
Source: Nat Microbiol. 2023 Oct 12;8(11):2020–32. doi: 10.1038/s41564-023-01496-7 (PMC10627827; doi:10.1038/s41564-023-01496-7)
Supplement: Supplementary file 14 — Statistical source data. [file 41564_2023_1496_MOESM14_ESM.xlsx]

## Sheet: Extended Data Figure 7A
		Day 0		Day 6
		Atglfl/fl	AdipoqCre/+ Atglfl/fl	Atglfl/fl	AdipoqCre/+ Atglfl/fl				Sidak's multiple comparisons test	Mean Diff,	95,00% CI of diff,	Significant?	Summary	Adjusted P Value
		1.13506	0.654603	5.6497	0.481764				Atglfl/fl D0 vs. AdipoqCre/+ Atglfl/fl D0	0.005507	-1,846 to 1,857	No	ns	>0,9999	A-B
		0.864938	1.9446	4.91313	0.675498				Atglfl/fl D0 vs. Atglfl/fl D6	-2.854	-4,705 to -1,003	Yes	***	0.0009	A-C
		0.922366	0.756007	4.89489	2.16593				Atglfl/fl D0 vs. AdipoqCre/+ Atglfl/fl D6	-0.5754	-2,304 to 1,153	No	ns	0.9281	A-D
		1.07763	0.569316	1.39141	0.761498				AdipoqCre/+ Atglfl/fl D0 vs. Atglfl/fl D6	-2.86	-4,371 to -1,348	Yes	****	<0,0001	B-C
			0.768946	2.36638	0.587322				AdipoqCre/+ Atglfl/fl D0 vs. AdipoqCre/+ Atglfl/fl D6	-0.5809	-1,939 to 0,7775	No	ns	0.8029	B-D
			0.678373	3.08836	2.43068				Atglfl/fl D6 vs. AdipoqCre/+ Atglfl/fl D6	2.279	0,9203 to 3,637	Yes	***	0.0003	C-D
			1.37893	3.61553	1.94085
			1.20518	4.91312	0.724584				Test details	Mean 1	Mean 2	Mean Diff,	SE of diff,	n1	n2	t	DF
					3.21812				Atglfl/fl D0 vs. AdipoqCre/+ Atglfl/fl D0	1	0.9945	0.005507	0.6558	4	8	0.008397	29
					1.1183				Atglfl/fl D0 vs. Atglfl/fl D6	1	3.854	-2.854	0.6558	4	8	4.352	29
					4.19224				Atglfl/fl D0 vs. AdipoqCre/+ Atglfl/fl D6	1	1.575	-0.5754	0.6123	4	13	0.9397	29
					1.49908				AdipoqCre/+ Atglfl/fl D0 vs. Atglfl/fl D6	0.9945	3.854	-2.86	0.5354	8	8	5.341	29
					0.683919				AdipoqCre/+ Atglfl/fl D0 vs. AdipoqCre/+ Atglfl/fl D6	0.9945	1.575	-0.5809	0.4812	8	13	1.207	29
									Atglfl/fl D6 vs. AdipoqCre/+ Atglfl/fl D6	3.854	1.575	2.279	0.4812	8	13	4.735	29

## Sheet: Extended Data Figure 7B
		Atglfl/fl	AdipoqCre/+-Atglfl/fl				Column B	AdipoqCre/+-Atglfl/fl
		60	176				vs.	vs,
		74	276				Column A	Atglfl/fl
		46	370
		67	222				Unpaired t test
		40	324				P value	<0,0001
		32	288				P value summary	****
			125				Significantly different (P < 0.05)?	Yes
			229				One- or two-tailed P value?	Two-tailed
							t, df	t=5,946, df=12
							How big is the difference?
							Mean of column A	53.17
							Mean of column B	251.3
							Difference between means (B - A) ± SEM	198,1 ± 33,31
							95% confidence interval	125,5 to 270,7
							R squared (eta squared)	0.7466
							F test to compare variances
							F, DFn, Dfd	23,53, 7, 5
							P value	0.0031
							P value summary	**
							Significantly different (P < 0.05)?	Yes
							Data analyzed
							Sample size, column A	6
							Sample size, column B	8

## Sheet: Extended Data Figure 7C
		Atglfl/fl	AdipoqCre/+-Atglfl/fl			Column B	AdipoqCre/+-Atglfl/fl
		0.002427	0.007928			vs.	vs,
		0.003418	0.009836			Column A	Atglfl/fl
		0.002412	0.016108
		0.002489	0.009136			Unpaired t test
		0.00233	0.01189			P value	<0,0001
		0.001824	0.012457			P value summary	****
			0.007078			Significantly different (P < 0.05)?	Yes
			0.00825225			One- or two-tailed P value?	Two-tailed
						t, df	t=6,295, df=12
						How big is the difference?
						Mean of column A	0.002483
						Mean of column B	0.01034
						Difference between means (B - A) ± SEM	0,007852 ± 0,001247
						95% confidence interval	0,005135 to 0,01057
						R squared (eta squared)	0.7676
						F test to compare variances
						F, DFn, Dfd	33,41, 7, 5
						P value	0.0013
						P value summary	**
						Significantly different (P < 0.05)?	Yes
						Data analyzed
						Sample size, column A	6
						Sample size, column B	8
