# Supplementary material for: Adipocyte lipolysis protects mice against Trypanosoma brucei infection
Source: Nat Microbiol. 2023 Oct 12;8(11):2020–32. doi: 10.1038/s41564-023-01496-7 (PMC10627827; doi:10.1038/s41564-023-01496-7)
Supplement: Supplementary file 15 — Statistical source data. [file 41564_2023_1496_MOESM15_ESM.xlsx]

## Sheet: Extended Data Figure 8
Days post-infection	Atglfl/fl
6	4.76864	3.92686	2.57403	4.76938	1.6721	2.86747	1.80686	4.34242	4.06819	4.34044	4.35025
10	2.5966	3.57287	2.08636	2.32222	3.65321	3.81157	3.74115	2.50786	2.35411	4.15229	4.24551	3.67578	3.67761	2.95182	3.05308	1.98856	3.61066		Sidak's multiple comparisons test	Predicted (LS) mean diff,	95,00% CI of diff,	Significant?	Summary	Adjusted P Value
20	2.98318	3	3.03342	2.19033	4.8739	4.66652	5.02938	3.63448	4.0899	4.37291
																			Atglfl/fl - AdipoqCre/+-Atglfl/fl
																			6	-0.3812	-1,246 to 0,4834	No	ns	0.6326
Days post-infection	AdipoqCre/+-Atglfl/fl																		10	-0.7464	-1,461 to -0,03219	Yes	*	0.0378
6	4.83251	2.62325	4.84634	3.34635	3.8704	4.63649	3.617	4.62118	2.70501	4.61066									20	0.1426	-0,7961 to 1,081	No	ns	0.9758
10	3.44405	3.5563	3.25768	3.69723	4.32634	4.48996	4.15836	4.36173	4.45788	4.23553	3.90417	3.67761	3.54158	3.81291
20	3.68664	3.76492	2.78175	2.69548	4.30963	3.90472	4.0899	3.92531
																			Test details	Predicted (LS) mean 1	Predicted (LS) mean 2	Predicted (LS) mean diff,	SE of diff,	N1
																			Atglfl/fl - AdipoqCre/+-Atglfl/fl
																			6	3.59	3.971	-0.3812	0.3527	11
																			10	3.177	3.923	-0.7464	0.2913	17
																			20	3.787	3.645	0.1426	0.3829	10
