# Supplementary material for: Adipocyte lipolysis protects mice against Trypanosoma brucei infection
Source: Nat Microbiol. 2023 Oct 12;8(11):2020–32. doi: 10.1038/s41564-023-01496-7 (PMC10627827; doi:10.1038/s41564-023-01496-7)
Supplement: Supplementary file 16 — Statistical source data. [file 41564_2023_1496_MOESM16_ESM.xlsx]

## Sheet: Extended Data Figure 9A
	Vehicle	C14:0 (0.23 mM)	C16:0 (1.47 mM)	C16:1 (0.09 mM)	C18:0 (0.71 mM)	C18:1 (0.97 mM)	C18:2 (1.18 mM)	Mix (4.65 mM)	Hexadecanol (5 mM)	Hexadecanol (1.5 mM)			Sidak's multiple comparisons test	Mean Diff,	95,00% CI of diff,	Significant?	Summary	Adjusted P Value	A-?
Log10 parasites/ml	5.61805	5.72428	5.66276	5.62325	5.4843	5.81954	2.69897	2.69897	5.23045	5.78888			Vehicle vs. C14:0 (0.23 mM)	0.139	-0,3420 to 0,6199	No	ns	0.9893	B	C14:0 (0,23 mM)
	5.71181	5.36173	5.53782	5.59106	5.27875	5.51851	2.69897	2.69897	4.91645	5.77815			Vehicle vs. C16:0 (1.47 mM)	0.06715	-0,4138 to 0,5481	No	ns	>0,9999	C	C16:0 (1,47 mM)
	5.62839	5.21748	5.40654	5.38021	4.97772	5.29003	2.69897	2.69897	4.24304	5.64836			Vehicle vs. C16:1 (0.09 mM)	0.08127	-0,3997 to 0,5622	No	ns	0.9998	D	C16:1 (0,09 mM)
	5.33244	5.43136	5.41497	5.37107	5.35218	5	2.69897	2.69897	5.09691	5.27875			Vehicle vs. C18:0 (0.71 mM)	0.2994	-0,1815 to 0,7804	No	ns	0.497	E	C18:0 (0,71 mM)
													Vehicle vs. C18:1 (0.97 mM)	0.1656	-0,3153 to 0,6466	No	ns	0.966	F	C18:1 (0,97 mM)
													Vehicle vs. C18:2 (1.18 mM)	2.874	2,393 to 3,355	Yes	****	<0,0001	G	C18:2 (1,18 mM)
													Vehicle vs. Mix (4.65 mM)	2.874	2,393 to 3,355	Yes	****	<0,0001	H	Mix (4,65 mM)
													Vehicle vs. Hexadecanol (5 mM)	0.701	0,2200 to 1,182	Yes	**	0.0013	I	Hexadecanol (5 mM)
													Vehicle vs. Hexadecanol (1.5 mM)	-0.05086	-0,5318 to 0,4301	No	ns	>0,9999	J	Hexadecanol (1,5 mM)
													Test details	Mean 1	Mean 2	Mean Diff,	SE of diff,	n1	n2	t	DF
													Vehicle vs. C14:0 (0.23 mM)	5.573	5.434	0.139	0.1615	4	4	0.8607	30
													Vehicle vs. C16:0 (1.47 mM)	5.573	5.506	0.06715	0.1615	4	4	0.4159	30
													Vehicle vs. C16:1 (0.09 mM)	5.573	5.491	0.08127	0.1615	4	4	0.5034	30
													Vehicle vs. C18:0 (0.71 mM)	5.573	5.273	0.2994	0.1615	4	4	1.855	30
													Vehicle vs. C18:1 (0.97 mM)	5.573	5.407	0.1656	0.1615	4	4	1.026	30
													Vehicle vs. C18:2 (1.18 mM)	5.573	2.699	2.874	0.1615	4	4	17.8	30
													Vehicle vs. Mix (4.65 mM)	5.573	2.699	2.874	0.1615	4	4	17.8	30
													Vehicle vs. Hexadecanol (5 mM)	5.573	4.872	0.701	0.1615	4	4	4.342	30
													Vehicle vs. Hexadecanol (1.5 mM)	5.573	5.624	-0.05086	0.1615	4	4	0.315	30

## Sheet: Extended Data Figure 9B
	Vehicle	C14:0 (0.23 mM)	C16:0 (1.47 mM)	C16:1 (0.09 mM)	C18:0 (0.71 mM)	C18:1 (0.97 mM)	C18:2 (1.18 mM)	Mix (4.65 mM)	Hexadecanol (5 mM)	Hexadecanol (1.5 mM)				Sidak's multiple comparisons test	Mean Diff,	95,00% CI of diff,	Significant?	Summary	Adjusted P Value	A-?
Log10 parasites/ml	5.43136	5.51851	5.50515	5.38021	5.32222	5.33244	2.69897	2.69897	5.07918	5.33244				Vehicle vs. C14:0 (0.23 mM)	-0.1375	-1,101 to 0,8258	No	ns	>0,9999	B	C14:0 (0,23 mM)
	5.38917	5.60206	5.46982	5.38917	5.56229	5.65321	2.69897	2.69897	4.72016	5.4843				Vehicle vs. C16:0 (1.47 mM)	-0.05643	-1,020 to 0,9069	No	ns	>0,9999	C	C16:0 (1,47 mM)
	5.11394	5.31175	5.20412	5.34242	5.33244	5.24304	2.69897	2.69897	3	5.19033				Vehicle vs. C16:1 (0.09 mM)	-0.02407	-0,9874 to 0,9392	No	ns	>0,9999	D	C16:1 (0,09 mM)
	5.37107	5.42325	5.35218	5.29003	5.11394	4.97772	4.47712	2.69897	5.32222	5.07918				Vehicle vs. C18:0 (0.71 mM)	-0.006338	-0,9696 to 0,9570	No	ns	>0,9999	E	C18:0 (0,71 mM)
														Vehicle vs. C18:1 (0.97 mM)	0.02478	-0,9385 to 0,9881	No	ns	>0,9999	F	C18:1 (0,97 mM)
														Vehicle vs. C18:2 (1.18 mM)	2.183	1,220 to 3,146	Yes	****	<0,0001	G	C18:2 (1,18 mM)
														Vehicle vs. Mix (4.65 mM)	2.627	1,664 to 3,591	Yes	****	<0,0001	H	Mix (4,65 mM)
														Vehicle vs. Hexadecanol (5 mM)	0.796	-0,1673 to 1,759	No	ns	0.1648	I	Hexadecanol (5 mM)
														Vehicle vs. Hexadecanol (1.5 mM)	0.05482	-0,9085 to 1,018	No	ns	>0,9999	J	Hexadecanol (1,5 mM)
														Test details	Mean 1	Mean 2	Mean Diff,	SE of diff,	n1	n2	t	DF
														Vehicle vs. C14:0 (0.23 mM)	5.326	5.464	-0.1375	0.3234	4	4	0.4252	30
														Vehicle vs. C16:0 (1.47 mM)	5.326	5.383	-0.05643	0.3234	4	4	0.1745	30
														Vehicle vs. C16:1 (0.09 mM)	5.326	5.35	-0.02407	0.3234	4	4	0.07444	30
														Vehicle vs. C18:0 (0.71 mM)	5.326	5.333	-0.006338	0.3234	4	4	0.0196	30
														Vehicle vs. C18:1 (0.97 mM)	5.326	5.302	0.02478	0.3234	4	4	0.07664	30
														Vehicle vs. C18:2 (1.18 mM)	5.326	3.144	2.183	0.3234	4	4	6.75	30
														Vehicle vs. Mix (4.65 mM)	5.326	2.699	2.627	0.3234	4	4	8.125	30
														Vehicle vs. Hexadecanol (5 mM)	5.326	4.53	0.796	0.3234	4	4	2.462	30
														Vehicle vs. Hexadecanol (1.5 mM)	5.326	5.272	0.05482	0.3234	4	4	0.1695	30
